# Supplementary material for: Anthropic Activity Markers 2.0: A Shift Towards Compositional Data Analysis
Source: J Archaeol Method Theory. 2026 Jun 10;33(4):64. doi: 10.1007/s10816-026-09799-9 (PMC13249643; doi:10.1007/s10816-026-09799-9)
Supplement: Supplementary file 2 — (ZIP 72.1 KB) [file 10816_2026_9799_MOESM2_ESM.zip]

Archive with 35 entries (31 files):
- data/
- data/JandIns_processed.xlsx
- data/jand_house.geojson
- data/jand_samples.geojson
- data/raw/
- data/raw/JandIns_MEICP_results.xls
- data/raw/desktop.ini
- data/desktop.ini
- shp/
- shp/jandhala_house.shp
- shp/jandhala_house.cpg
- shp/jandhala_house.shx
- shp/jandhala_house.dbf
- shp/jandhala_house.prj
- shp/GRID_Inside.sbx
- shp/GRID_Inside.shx
- shp/GRID_Inside.shp
- shp/GRID_Inside.dbf
- shp/GRID_Inside.sbn
- shp/desktop.ini
- source/
- source/fit_lmc_GV.R
- source/create_grid_from_spdf.R
- source/create_gstat_from_spdf.R
- source/calculate_variogram_models.R
- source/ck_cross_validation.R
- source/ck_spatial_validation.R
- source/create_ck_maplist.R
- source/site_diagonal_from_spdf.R
- source/lag_distance_from_spdf.R
- source/simple_EMBDL_replacement.R
- source/quick_pca_screeplot.R
- source/quick_pca_biplot.R
- source/idw_compositional.R
- Ruiz-Giralt-etal-SM2_code.Rmd
