# Supplementary material for: Anthropic Activity Markers 2.0: A Shift Towards Compositional Data Analysis
Source: J Archaeol Method Theory. 2026 Jun 10;33(4):64. doi: 10.1007/s10816-026-09799-9 (PMC13249643; doi:10.1007/s10816-026-09799-9)
Supplement: Supplementary file 2 — (ZIP 72.1 KB) [file 10816_2026_9799_MOESM2_ESM.zip › data/JandIns_processed.xlsx]

## Sheet: SV11201433
SAMPLE	X	Y	Area	Activity	Ag	Al	As	B	Ba	Bi	Ca	Co	Cr	Cu	Fe	K	Mg	Mn	Na	Ni	P	Pb	S	Sc	Sr	Ti	V	Zn
JIN2	13	-11.5	Inside	Storage	0.6	7300	5	10	40	<2	29500	6	20	15	12100	2800	5400	217	2100	17	970	5	1300	2	175	200	27	46
JIN5	12.5	-12	Inside	Storage	0.7	6600	6	10	40	<2	34000	5	18	13	11800	3200	5100	203	1700	14	960	5	900	2	180	200	27	31
JIN9	13.5	-12	Inside	Storage	1	7400	5	10	50	<2	43000	6	21	15	13000	3100	5700	235	2100	16	1090	6	1200	2	201	200	30	36
JIN10	13.5	-13	Inside	Storage	0.4	8500	6	10	40	<2	57000	6	21	13	13600	2100	5500	223	1600	17	660	5	700	2	194	200	34	28
JIN12	13.5	-11	Inside	Fireplace	1	5900	4	10	40	<2	39700	6	18	14	10400	2700	5000	184	2600	13	970	4	1300	1	192	200	26	32
JIN13	14	-11.5	Inside	Storage	1	7500	5	10	40	2	45000	6	18	17	12700	2700	5300	212	2400	17	990	6	1300	2	220	200	29	33
JIN14	13.5	-10	Inside	Fireplace	0.4	7400	7	<10	40	<2	33000	6	19	20	12300	1800	4900	224	500	16	750	6	500	2	211	200	28	36
JIN17	14	-10.5	Inside	Fireplace	0.4	9300	5	10	50	<2	32000	7	22	18	14300	3300	5600	262	900	19	890	6	700	2	212	200	30	41
JIN18	14	-13.5	Inside	Storage	0.2	8400	4	<10	40	<2	28100	9	21	14	14100	2100	4500	235	900	20	450	6	500	2	136	200	30	36
JIN21	14	-12.5	Inside	Storage	0.7	8000	5	10	50	<2	50700	6	19	14	12700	2700	6000	227	2700	16	1160	5	1300	2	245	200	31	35
JIN22	14	-9.5	Inside	Fireplace	0.4	7300	4	<10	30	<2	10200	6	18	11	12600	2200	3600	216	1500	16	510	5	500	2	79	200	24	25
JIN24	14.5	-10	Inside	Fireplace	0.3	6700	5	10	40	<2	28900	6	17	12	10900	2400	4700	216	2300	14	780	5	1100	2	223	200	23	27
JIN27	14.5	-12	Inside	Storage	1.2	6500	4	10	40	<2	34000	5	17	12	10700	2200	4600	189	1700	13	830	5	900	2	180	200	24	31
JIN28	7.5	-10	Inside	Fireplace	<0.2	6200	4	<10	60	<2	6600	6	20	10	13300	1900	3100	298	1100	16	340	9	300	2	40	200	26	25
JIN30	7.5	-11	Veranda	Fireplace	0.4	5800	3	10	40	<2	28900	5	18	11	10500	2900	4100	196	1700	13	1180	5	1000	1	148	200	23	32
JIN31	7.5	-12	Veranda	Fireplace	0.6	7300	4	10	50	<2	25000	6	23	15	14000	3400	4600	227	1500	18	1070	7	800	2	120	200	31	35
JIN33	8.5	-9	Veranda	Storage	0.8	4800	3	10	40	<2	28800	4	16	11	9200	3200	3800	211	2400	12	1090	6	1100	1	140	100	21	32
JIN35	8.5	-8	Veranda	Storage	0.3	7700	4	10	50	<2	39600	5	24	9	13000	1800	3800	203	1100	17	320	6	300	2	122	200	30	22
JIN36	8.5	-10	Veranda	Storage	0.6	5600	3	10	40	<2	27200	5	18	12	10500	3100	4100	204	3000	14	1340	4	1100	1	133	100	23	35
JIN39	8.5	-11	Veranda	Fireplace	1.3	5500	4	10	50	<2	34200	5	19	13	12000	3000	3900	202	2700	14	1170	5	900	1	153	100	31	38
JIN41	8	-10.5	Veranda	Fireplace	0.4	5500	4	10	40	<2	27300	5	19	11	10900	2400	3600	194	1500	14	1040	4	700	1	124	200	24	30
JIN42	8	-11.5	Veranda	Fireplace	0.9	9000	5	20	60	<2	46200	6	24	15	14700	3000	6500	248	2400	19	900	7	1500	2	268	200	34	37
JIN47	8	-8.5	Veranda	Storage	0.3	7000	4	<10	40	<2	52100	5	20	9	11400	1400	3800	186	1700	14	380	6	400	2	123	200	28	20
JIN48	8	-9.5	Veranda	Storage	0.4	5000	4	10	40	<2	20800	4	17	10	9500	2700	3700	171	2400	12	860	4	800	1	123	100	20	28
JIN49	9	-8.5	Veranda	Storage	0.9	4700	3	20	40	<2	24700	4	16	12	9200	3600	3900	174	3200	12	1150	5	1000	1	133	100	20	33
JIN52	9	-10.5	Veranda	Fireplace	0.6	3900	4	10	50	<2	29700	4	15	10	9000	2300	3100	195	2900	10	1100	4	1100	1	134	100	23	26
JIN55	9.5	-9	Veranda	Storage	0.7	5800	3	10	40	<2	23100	4	23	13	13400	2200	4000	205	900	15	1190	6	800	1	134	200	24	37
JIN57	10	-10.5	Veranda	Fireplace	0.7	6700	3	10	50	<2	23900	6	22	15	11900	2400	4300	215	1500	16	1000	5	800	1	127	200	27	44
JIN58	10	-8.5	Veranda	Storage	0.3	5500	3	10	40	<2	16600	4	17	9	10500	2000	3200	174	1100	12	690	5	400	2	79	200	22	25
JIN60	10.5	-9	Veranda	Storage	0.3	6900	4	10	40	<2	22800	6	19	12	11600	2200	4100	218	1900	15	730	6	700	2	119	200	25	26
JIN62	14.5	-13	Inside	Storage	0.5	9500	3	10	50	<2	31200	6	24	14	15000	2700	5400	242	1800	18	820	7	900	2	164	200	30	38
JIN63	14.5	-13.5	Inside	Storage	0.6	8200	4	10	50	<2	48800	5	22	11	13800	2100	5200	208	1100	17	640	5	500	2	175	200	32	31
JIN64	14.5	-11	Inside	Fireplace	2.5	7600	4	10	50	<2	42500	5	21	12	12600	2400	5300	210	2500	16	880	6	1000	2	184	200	29	32
JIN66	15	-11.5	Inside	Storage	0.6	7000	3	10	50	<2	37800	5	21	11	12200	2200	4600	215	1500	16	800	5	800	2	190	200	28	31
JIN69	15	-12.5	Inside	Storage	0.9	7700	3	10	50	<2	45900	6	23	13	13700	2300	5300	219	1500	17	810	6	900	2	200	200	33	31
JIN71	15.5	-10.5	Inside	Fireplace	0.6	7100	4	10	50	<2	46200	5	20	12	12100	2200	5200	209	2800	15	1000	6	1000	2	194	200	29	33
JIN72	15.5	-13	Inside	Storage	0.6	8300	4	10	50	<2	36300	6	25	13	13900	2300	5200	230	1900	18	710	6	900	2	154	200	31	36
JIN73	15.5	-12	Inside	Storage	0.6	7300	5	10	50	<2	37200	5	21	13	12500	2200	5000	234	2000	16	870	5	900	2	191	200	29	32
JIN75	15.5	-11	Inside	Fireplace	0.6	7700	5	10	50	<2	40700	6	25	12	14200	2300	5200	217	2200	18	840	6	900	2	195	200	32	32
JIN78	16	-11.5	Inside	Storage	0.6	7100	4	10	60	<2	34300	4	20	14	12200	2500	4900	218	1500	15	970	7	900	2	208	200	27	48
JIN80	11	-9.5	Inside	Fireplace	1.4	7900	4	10	50	<2	31200	6	22	15	13700	3200	5400	265	1500	17	960	7	900	2	174	200	30	45
JIN84	11.5	-10	Inside	Fireplace	1.2	6400	5	20	50	<2	29400	5	21	13	11900	2900	4500	202	2700	15	810	6	1100	2	134	200	28	32
JIN85	11.5	-9	Inside	Fireplace	0.2	5100	2	10	30	<2	10300	4	16	9	10500	2300	3000	177	1000	12	470	5	800	2	113	200	22	21
JIN86	12	-11.5	Inside	Storage	1.5	7200	5	20	50	<2	37500	5	21	13	12700	3600	5400	231	2600	16	1020	6	1200	2	175	200	29	38
JIN87	12	-9.5	Inside	Fireplace	2.3	6600	4	20	50	<2	25000	5	21	15	12400	2900	5000	224	3200	16	1200	5	1400	2	145	200	27	41
JIN90	12	-12.5	Inside	Storage	0.6	6300	4	10	50	<2	24300	5	23	12	11700	2600	4500	205	1100	17	830	6	700	1	118	200	27	31
JIN93	12	-10.5	Inside	Fireplace	1	5200	4	20	40	<2	25500	4	17	11	11200	2800	4000	184	3500	13	960	5	1200	1	133	200	26	28
JIN96	12.5	-9	Inside	Fireplace	0.6	8500	4	10	50	<2	46900	6	23	13	14100	2500	5600	225	3200	17	860	7	800	2	235	200	34	62
JIN98	12.5	-13	Inside	Storage	0.8	8800	3	10	60	<2	40000	6	25	15	14600	2500	5600	265	1600	19	860	7	900	2	194	200	32	36
JIN100	12.5	-11	Inside	Fireplace	1.2	5500	3	10	40	3	25900	4	17	12	10400	2900	4300	185	2600	12	760	5	1000	1	118	200	25	29
JIN101	12.5	-10	Inside	Fireplace	0.8	4900	7	10	40	<2	24900	4	16	13	10200	2600	3900	171	3700	12	840	4	1000	1	111	100	22	26
JIN102	13	-10.5	Inside	Fireplace	1.6	6500	7	10	50	3	35700	5	19	13	11600	2500	5100	207	2800	15	860	5	1100	2	190	200	26	32
JIN103	13	-9.5	Inside	Fireplace	0.3	6300	5	10	50	4	34700	5	18	11	12900	2600	4700	199	3800	14	750	5	1200	1	128	200	28	26
JIN106	8.5	-12	Veranda	Fireplace	0.7	4000	6	10	40	2	23500	3	13	10	8100	3200	3400	152	3000	10	1040	3	1100	<1	343	100	18	23
JIN109	9	-12	Veranda	Fireplace	0.3	4600	5	10	40	2	24000	3	14	10	8600	2800	3400	168	1800	11	990	4	900	1	117	100	19	31
JIN110	9	-12.5	Veranda	Fireplace	<0.2	4700	7	<10	30	2	21600	4	15	10	10600	2100	3100	163	1400	11	890	4	600	1	97	100	21	25
JIN111	9	-11.5	Veranda	Fireplace	0.3	3900	3	<10	40	3	27600	3	13	9	8700	2300	2900	146	2700	9	980	3	900	1	118	100	19	21
JIN112	9.5	-11	Veranda	Fireplace	0.8	5700	7	<10	40	3	33400	4	18	10	11000	2800	3700	190	1900	13	930	4	700	1	130	200	24	26
JIN114	9.5	-12	Veranda	Fireplace	<0.2	8900	6	20	60	3	22200	6	22	17	14000	6300	6600	259	2400	17	2080	7	3200	3	321	200	26	37
JIN115	9.5	-11.5	Veranda	Fireplace	<0.2	3400	5	<10	30	2	20400	3	12	7	8500	1500	2200	122	900	8	670	3	500	1	78	100	27	17
JIN117	10	-12.5	Inside	Storage	0.6	5400	5	10	50	2	25900	4	14	10	9300	2400	4100	183	1600	12	720	5	800	1	191	100	20	26
JIN118	10.5	-12	Inside	Storage	0.3	5300	5	<10	40	2	18200	4	16	9	9800	3400	3600	179	1700	12	620	4	600	1	88	100	20	22
JIN119	10.5	-10	Inside	Fireplace	0.5	7900	7	10	50	4	32500	5	21	17	13300	2800	5100	214	4400	18	820	6	1200	2	256	200	29	32
JIN121	10.5	-11	Inside	Storage	0.4	4900	6	10	40	3	28100	4	14	11	8900	2700	4600	187	3500	11	880	5	1000	1	145	100	20	26
JIN123	11	-12.5	Inside	Storage	0.6	6600	6	10	50	2	31000	4	18	12	11500	4900	5400	218	2000	14	880	5	1000	2	134	200	26	30
JIN126	11	-10.5	Inside	Fireplace	0.8	5300	5	10	40	2	25900	4	17	11	9700	3000	4500	183	3700	12	910	4	1200	1	122	100	22	29
JIN127	11	-11.5	Inside	Storage	0.6	4700	5	10	40	3	24300	4	15	9	9300	2700	4100	174	1900	11	780	3	800	1	113	100	20	25
JIN129	11.5	-13	Inside	Storage	0.6	6800	4	10	40	<2	30600	5	20	15	11800	2600	5100	215	1600	18	990	7	1000	1	153	200	30	34
JIN130	11.5	-11	Inside	Fireplace	0.9	6300	4	10	40	<2	25600	5	21	12	11200	2900	4600	211	2200	16	920	6	900	2	121	200	26	34
JIN134	11.5	-12	Inside	Storage	0.9	7100	5	10	30	<2	24900	6	23	13	12500	3200	4900	230	1600	18	880	5	800	2	114	200	30	33
