# Supplementary material for: Anthropic Activity Markers 2.0: A Shift Towards Compositional Data Analysis
Source: J Archaeol Method Theory. 2026 Jun 10;33(4):64. doi: 10.1007/s10816-026-09799-9 (PMC13249643; doi:10.1007/s10816-026-09799-9)
Supplement: Supplementary file 2 — (ZIP 72.1 KB) [file 10816_2026_9799_MOESM2_ESM.zip › data/jand_house.geojson]

{
"type": "FeatureCollection",
"name": "jand_house",
"crs": { "type": "name", "properties": { "name": "urn:ogc:def:crs:OGC:1.3:CRS84" } },
"features": [
{ "type": "Feature", "properties": { "id": 1 }, "geometry": { "type": "MultiLineString", "coordinates": [ [ [ 10.808733258238735, -7.955815975610758 ], [ 9.473098112508863, -7.824808713303996 ], [ 8.118291302312112, -7.526580799109743 ], [ 6.933900443083505, -10.781525462601309 ], [ 6.985025228373948, -12.400476996798684 ], [ 8.501727191990437, -12.707225708541344 ], [ 9.6349932659286, -12.775392088928601 ], [ 15.863696273814293, -14.189844481964204 ], [ 17.218503084011044, -9.332989879372079 ], [ 10.8087331282217, -7.955815975610756 ], [ 10.000322460816561, -10.328858092842173 ], [ 10.298550375010814, -10.379982878132616 ], [ 11.035599362948039, -8.168835914320939 ], [ 16.949032861542655, -9.472517939227245 ], [ 15.715647416410713, -13.958717848463657 ], [ 12.796166380784209, -13.35327394125872 ], [ 9.902333289009874, -12.635864029073424 ], [ 10.051447246107003, -11.114901666682732 ], [ 9.83842730739682, -11.0765580777149 ], [ 9.63498793522543, -12.775390788774533 ] ], [ [ 12.693025519947668, -13.326871314826329 ], [ 12.944845977608562, -12.265952635800117 ], [ 13.095756432380067, -12.300498402555043 ], [ 12.854845164220732, -13.365053478081769 ] ] ] } }
]
}
