# Supplementary material for: Anthropic Activity Markers 2.0: A Shift Towards Compositional Data Analysis
Source: J Archaeol Method Theory. 2026 Jun 10;33(4):64. doi: 10.1007/s10816-026-09799-9 (PMC13249643; doi:10.1007/s10816-026-09799-9)
Supplement: Supplementary file 2 — (ZIP 72.1 KB) [file 10816_2026_9799_MOESM2_ESM.zip › data/jand_samples.geojson]

{
"type": "FeatureCollection",
"name": "jand_samples",
"features": [
{ "type": "Feature", "properties": { "Id": 0, "Code": "In-0", "Analysis": "No" }, "geometry": { "type": "Point", "coordinates": [ 7.47, -9.48 ] } },
{ "type": "Feature", "properties": { "Id": 0, "Code": "In-1", "Analysis": "No" }, "geometry": { "type": "Point", "coordinates": [ 13.0, -11.0 ] } },
{ "type": "Feature", "properties": { "Id": 0, "Code": "In-2", "Analysis": "Yes" }, "geometry": { "type": "Point", "coordinates": [ 13.0, -11.5 ] } },
{ "type": "Feature", "properties": { "Id": 0, "Code": "In-3", "Analysis": "No" }, "geometry": { "type": "Point", "coordinates": [ 13.0, -12.0 ] } },
{ "type": "Feature", "properties": { "Id": 0, "Code": "In-4", "Analysis": "No" }, "geometry": { "type": "Point", "coordinates": [ 12.5, -11.5 ] } },
{ "type": "Feature", "properties": { "Id": 0, "Code": "In-5", "Analysis": "Yes" }, "geometry": { "type": "Point", "coordinates": [ 12.5, -12.0 ] } },
{ "type": "Feature", "properties": { "Id": 0, "Code": "In-6", "Analysis": "No" }, "geometry": { "type": "Point", "coordinates": [ 13.5, -13.5 ] } },
{ "type": "Feature", "properties": { "Id": 0, "Code": "In-7", "Analysis": "No" }, "geometry": { "type": "Point", "coordinates": [ 13.5, -10.5 ] } },
{ "type": "Feature", "properties": { "Id": 0, "Code": "In-8", "Analysis": "No" }, "geometry": { "type": "Point", "coordinates": [ 13.5, -11.5 ] } },
{ "type": "Feature", "properties": { "Id": 0, "Code": "In-9", "Analysis": "Yes" }, "geometry": { "type": "Point", "coordinates": [ 13.5, -12.0 ] } },
{ "type": "Feature", "properties": { "Id": 0, "Code": "In-10", "Analysis": "Yes" }, "geometry": { "type": "Point", "coordinates": [ 13.5, -13.0 ] } },
{ "type": "Feature", "properties": { "Id": 0, "Code": "In-11", "Analysis": "No" }, "geometry": { "type": "Point", "coordinates": [ 13.5, -12.5 ] } },
{ "type": "Feature", "properties": { "Id": 0, "Code": "In-12", "Analysis": "Yes" }, "geometry": { "type": "Point", "coordinates": [ 13.5, -11.0 ] } },
{ "type": "Feature", "properties": { "Id": 0, "Code": "In-13", "Analysis": "Yes" }, "geometry": { "type": "Point", "coordinates": [ 14.0, -11.5 ] } },
{ "type": "Feature", "properties": { "Id": 0, "Code": "In-14", "Analysis": "Yes" }, "geometry": { "type": "Point", "coordinates": [ 13.5, -10.0 ] } },
{ "type": "Feature", "properties": { "Id": 0, "Code": "In-15", "Analysis": "No" }, "geometry": { "type": "Point", "coordinates": [ 13.5, -9.5 ] } },
{ "type": "Feature", "properties": { "Id": 0, "Code": "In-16", "Analysis": "No" }, "geometry": { "type": "Point", "coordinates": [ 14.0, -10.0 ] } },
{ "type": "Feature", "properties": { "Id": 0, "Code": "In-17", "Analysis": "Yes" }, "geometry": { "type": "Point", "coordinates": [ 14.0, -10.5 ] } },
{ "type": "Feature", "properties": { "Id": 0, "Code": "In-18", "Analysis": "Yes" }, "geometry": { "type": "Point", "coordinates": [ 14.0, -13.5 ] } },
{ "type": "Feature", "properties": { "Id": 0, "Code": "In-19", "Analysis": "No" }, "geometry": { "type": "Point", "coordinates": [ 14.0, -10.0 ] } },
{ "type": "Feature", "properties": { "Id": 0, "Code": "In-20", "Analysis": "No" }, "geometry": { "type": "Point", "coordinates": [ 14.0, -10.0 ] } },
{ "type": "Feature", "properties": { "Id": 0, "Code": "In-21", "Analysis": "Yes" }, "geometry": { "type": "Point", "coordinates": [ 14.0, -12.5 ] } },
{ "type": "Feature", "properties": { "Id": 0, "Code": "In-22", "Analysis": "Yes" }, "geometry": { "type": "Point", "coordinates": [ 14.0, -9.5 ] } },
{ "type": "Feature", "properties": { "Id": 0, "Code": "In-23", "Analysis": "No" }, "geometry": { "type": "Point", "coordinates": [ 14.0, -11.0 ] } },
{ "type": "Feature", "properties": { "Id": 0, "Code": "In-24", "Analysis": "Yes" }, "geometry": { "type": "Point", "coordinates": [ 14.5, -10.0 ] } },
{ "type": "Feature", "properties": { "Id": 0, "Code": "In-25", "Analysis": "No" }, "geometry": { "type": "Point", "coordinates": [ 14.5, -10.5 ] } },
{ "type": "Feature", "properties": { "Id": 0, "Code": "In-26", "Analysis": "No" }, "geometry": { "type": "Point", "coordinates": [ 14.5, -11.5 ] } },
{ "type": "Feature", "properties": { "Id": 0, "Code": "In-27", "Analysis": "Yes" }, "geometry": { "type": "Point", "coordinates": [ 14.5, -12.0 ] } },
{ "type": "Feature", "properties": { "Id": 0, "Code": "In-28", "Analysis": "Yes" }, "geometry": { "type": "Point", "coordinates": [ 7.5, -10.0 ] } },
{ "type": "Feature", "properties": { "Id": 0, "Code": "In-29", "Analysis": "No" }, "geometry": { "type": "Point", "coordinates": [ 7.5, -11.5 ] } },
{ "type": "Feature", "properties": { "Id": 0, "Code": "In-30", "Analysis": "Yes" }, "geometry": { "type": "Point", "coordinates": [ 7.5, -11.0 ] } },
{ "type": "Feature", "properties": { "Id": 0, "Code": "In-31", "Analysis": "Yes" }, "geometry": { "type": "Point", "coordinates": [ 7.5, -12.0 ] } },
{ "type": "Feature", "properties": { "Id": 0, "Code": "In-32", "Analysis": "No" }, "geometry": { "type": "Point", "coordinates": [ 7.5, -11.5 ] } },
{ "type": "Feature", "properties": { "Id": 0, "Code": "In-33", "Analysis": "Yes" }, "geometry": { "type": "Point", "coordinates": [ 8.5, -9.0 ] } },
{ "type": "Feature", "properties": { "Id": 0, "Code": "In-34", "Analysis": "No" }, "geometry": { "type": "Point", "coordinates": [ 8.5, -8.5 ] } },
{ "type": "Feature", "properties": { "Id": 0, "Code": "In-35", "Analysis": "Yes" }, "geometry": { "type": "Point", "coordinates": [ 8.5, -8.0 ] } },
{ "type": "Feature", "properties": { "Id": 0, "Code": "In-36", "Analysis": "Yes" }, "geometry": { "type": "Point", "coordinates": [ 8.5, -10.0 ] } },
{ "type": "Feature", "properties": { "Id": 0, "Code": "In-37", "Analysis": "No" }, "geometry": { "type": "Point", "coordinates": [ 8.5, -9.5 ] } },
{ "type": "Feature", "properties": { "Id": 0, "Code": "In-38", "Analysis": "No" }, "geometry": { "type": "Point", "coordinates": [ 8.5, -9.5 ] } },
{ "type": "Feature", "properties": { "Id": 0, "Code": "In-39", "Analysis": "Yes" }, "geometry": { "type": "Point", "coordinates": [ 8.5, -11.0 ] } },
{ "type": "Feature", "properties": { "Id": 0, "Code": "In-40", "Analysis": "No" }, "geometry": { "type": "Point", "coordinates": [ 7.0, -9.0 ] } },
{ "type": "Feature", "properties": { "Id": 0, "Code": "In-41", "Analysis": "Yes" }, "geometry": { "type": "Point", "coordinates": [ 8.0, -10.5 ] } },
{ "type": "Feature", "properties": { "Id": 0, "Code": "In-42", "Analysis": "Yes" }, "geometry": { "type": "Point", "coordinates": [ 8.0, -11.5 ] } },
{ "type": "Feature", "properties": { "Id": 0, "Code": "In-43", "Analysis": "No" }, "geometry": { "type": "Point", "coordinates": [ 8.0, -11.0 ] } },
{ "type": "Feature", "properties": { "Id": 0, "Code": "In-44", "Analysis": "No" }, "geometry": { "type": "Point", "coordinates": [ 8.0, -12.0 ] } },
{ "type": "Feature", "properties": { "Id": 0, "Code": "In-45", "Analysis": "No" }, "geometry": { "type": "Point", "coordinates": [ 8.0, -9.0 ] } },
{ "type": "Feature", "properties": { "Id": 0, "Code": "In-46", "Analysis": "No" }, "geometry": { "type": "Point", "coordinates": [ 8.0, -8.0 ] } },
{ "type": "Feature", "properties": { "Id": 0, "Code": "In-47", "Analysis": "Yes" }, "geometry": { "type": "Point", "coordinates": [ 8.0, -8.5 ] } },
{ "type": "Feature", "properties": { "Id": 0, "Code": "In-48", "Analysis": "Yes" }, "geometry": { "type": "Point", "coordinates": [ 8.0, -9.5 ] } },
{ "type": "Feature", "properties": { "Id": 0, "Code": "In-49", "Analysis": "Yes" }, "geometry": { "type": "Point", "coordinates": [ 9.0, -8.5 ] } },
{ "type": "Feature", "properties": { "Id": 0, "Code": "In-50", "Analysis": "No" }, "geometry": { "type": "Point", "coordinates": [ 9.0, -9.0 ] } },
{ "type": "Feature", "properties": { "Id": 0, "Code": "In-51", "Analysis": "No" }, "geometry": { "type": "Point", "coordinates": [ 9.0, -10.0 ] } },
{ "type": "Feature", "properties": { "Id": 0, "Code": "In-52", "Analysis": "Yes" }, "geometry": { "type": "Point", "coordinates": [ 9.0, -10.5 ] } },
{ "type": "Feature", "properties": { "Id": 0, "Code": "In-53", "Analysis": "No" }, "geometry": { "type": "Point", "coordinates": [ 9.0, -11.0 ] } },
{ "type": "Feature", "properties": { "Id": 0, "Code": "In-54", "Analysis": "No" }, "geometry": { "type": "Point", "coordinates": [ 9.5, -8.5 ] } },
{ "type": "Feature", "properties": { "Id": 0, "Code": "In-55", "Analysis": "Yes" }, "geometry": { "type": "Point", "coordinates": [ 9.5, -9.0 ] } },
{ "type": "Feature", "properties": { "Id": 0, "Code": "In-56", "Analysis": "No" }, "geometry": { "type": "Point", "coordinates": [ 9.5, -10.5 ] } },
{ "type": "Feature", "properties": { "Id": 0, "Code": "In-57", "Analysis": "Yes" }, "geometry": { "type": "Point", "coordinates": [ 10.0, -10.5 ] } },
{ "type": "Feature", "properties": { "Id": 0, "Code": "In-58", "Analysis": "Yes" }, "geometry": { "type": "Point", "coordinates": [ 10.0, -8.5 ] } },
{ "type": "Feature", "properties": { "Id": 0, "Code": "In-59", "Analysis": "No" }, "geometry": { "type": "Point", "coordinates": [ 10.0, -9.0 ] } },
{ "type": "Feature", "properties": { "Id": 0, "Code": "In-60", "Analysis": "Yes" }, "geometry": { "type": "Point", "coordinates": [ 10.5, -9.0 ] } },
{ "type": "Feature", "properties": { "Id": 0, "Code": "In-61", "Analysis": "No" }, "geometry": { "type": "Point", "coordinates": [ 14.5, -12.5 ] } },
{ "type": "Feature", "properties": { "Id": 0, "Code": "In-62", "Analysis": "Yes" }, "geometry": { "type": "Point", "coordinates": [ 14.5, -13.0 ] } },
{ "type": "Feature", "properties": { "Id": 0, "Code": "In-63", "Analysis": "Yes" }, "geometry": { "type": "Point", "coordinates": [ 14.5, -13.5 ] } },
{ "type": "Feature", "properties": { "Id": 0, "Code": "In-64", "Analysis": "Yes" }, "geometry": { "type": "Point", "coordinates": [ 14.5, -11.0 ] } },
{ "type": "Feature", "properties": { "Id": 0, "Code": "In-65", "Analysis": "No" }, "geometry": { "type": "Point", "coordinates": [ 15.0, -11.0 ] } },
{ "type": "Feature", "properties": { "Id": 0, "Code": "In-66", "Analysis": "Yes" }, "geometry": { "type": "Point", "coordinates": [ 15.0, -11.5 ] } },
{ "type": "Feature", "properties": { "Id": 0, "Code": "In-67", "Analysis": "No" }, "geometry": { "type": "Point", "coordinates": [ 15.0, -13.0 ] } },
{ "type": "Feature", "properties": { "Id": 0, "Code": "In-68", "Analysis": "No" }, "geometry": { "type": "Point", "coordinates": [ 15.0, -12.0 ] } },
{ "type": "Feature", "properties": { "Id": 0, "Code": "In-69", "Analysis": "Yes" }, "geometry": { "type": "Point", "coordinates": [ 15.0, -12.5 ] } },
{ "type": "Feature", "properties": { "Id": 0, "Code": "In-70", "Analysis": "No" }, "geometry": { "type": "Point", "coordinates": [ 15.0, -11.5 ] } },
{ "type": "Feature", "properties": { "Id": 0, "Code": "In-71", "Analysis": "Yes" }, "geometry": { "type": "Point", "coordinates": [ 15.5, -10.5 ] } },
{ "type": "Feature", "properties": { "Id": 0, "Code": "In-72", "Analysis": "Yes" }, "geometry": { "type": "Point", "coordinates": [ 15.5, -13.0 ] } },
{ "type": "Feature", "properties": { "Id": 0, "Code": "In-73", "Analysis": "Yes" }, "geometry": { "type": "Point", "coordinates": [ 15.5, -12.0 ] } },
{ "type": "Feature", "properties": { "Id": 0, "Code": "In-74", "Analysis": "No" }, "geometry": { "type": "Point", "coordinates": [ 15.5, -11.5 ] } },
{ "type": "Feature", "properties": { "Id": 0, "Code": "In-75", "Analysis": "Yes" }, "geometry": { "type": "Point", "coordinates": [ 15.5, -11.0 ] } },
{ "type": "Feature", "properties": { "Id": 0, "Code": "In-76", "Analysis": "No" }, "geometry": { "type": "Point", "coordinates": [ 15.5, -12.5 ] } },
{ "type": "Feature", "properties": { "Id": 0, "Code": "In-77", "Analysis": "No" }, "geometry": { "type": "Point", "coordinates": [ 16.0, -12.0 ] } },
{ "type": "Feature", "properties": { "Id": 0, "Code": "In-78", "Analysis": "Yes" }, "geometry": { "type": "Point", "coordinates": [ 16.0, -11.5 ] } },
{ "type": "Feature", "properties": { "Id": 0, "Code": "In-79", "Analysis": "No" }, "geometry": { "type": "Point", "coordinates": [ 16.0, -11.0 ] } },
{ "type": "Feature", "properties": { "Id": 0, "Code": "In-80", "Analysis": "Yes" }, "geometry": { "type": "Point", "coordinates": [ 11.0, -9.5 ] } },
{ "type": "Feature", "properties": { "Id": 0, "Code": "In-81", "Analysis": "No" }, "geometry": { "type": "Point", "coordinates": [ 10.5, -12.5 ] } },
{ "type": "Feature", "properties": { "Id": 0, "Code": "In-82", "Analysis": "No" }, "geometry": { "type": "Point", "coordinates": [ 11.0, -9.0 ] } },
{ "type": "Feature", "properties": { "Id": 0, "Code": "In-83", "Analysis": "No" }, "geometry": { "type": "Point", "coordinates": [ 11.5, -9.5 ] } },
{ "type": "Feature", "properties": { "Id": 0, "Code": "In-84", "Analysis": "Yes" }, "geometry": { "type": "Point", "coordinates": [ 11.5, -10.0 ] } },
{ "type": "Feature", "properties": { "Id": 0, "Code": "In-85", "Analysis": "Yes" }, "geometry": { "type": "Point", "coordinates": [ 11.5, -9.0 ] } },
{ "type": "Feature", "properties": { "Id": 0, "Code": "In-86", "Analysis": "Yes" }, "geometry": { "type": "Point", "coordinates": [ 12.0, -11.5 ] } },
{ "type": "Feature", "properties": { "Id": 0, "Code": "In-87", "Analysis": "Yes" }, "geometry": { "type": "Point", "coordinates": [ 12.0, -9.5 ] } },
{ "type": "Feature", "properties": { "Id": 0, "Code": "In-88", "Analysis": "No" }, "geometry": { "type": "Point", "coordinates": [ 12.0, -10.0 ] } },
{ "type": "Feature", "properties": { "Id": 0, "Code": "In-89", "Analysis": "No" }, "geometry": { "type": "Point", "coordinates": [ 12.0, -11.0 ] } },
{ "type": "Feature", "properties": { "Id": 0, "Code": "In-90", "Analysis": "Yes" }, "geometry": { "type": "Point", "coordinates": [ 12.0, -12.5 ] } },
{ "type": "Feature", "properties": { "Id": 0, "Code": "In-91", "Analysis": "No" }, "geometry": { "type": "Point", "coordinates": [ 12.0, -13.0 ] } },
{ "type": "Feature", "properties": { "Id": 0, "Code": "In-92", "Analysis": "No" }, "geometry": { "type": "Point", "coordinates": [ 12.0, -12.0 ] } },
{ "type": "Feature", "properties": { "Id": 0, "Code": "In-93", "Analysis": "Yes" }, "geometry": { "type": "Point", "coordinates": [ 12.0, -10.5 ] } },
{ "type": "Feature", "properties": { "Id": 0, "Code": "In-94", "Analysis": "No" }, "geometry": { "type": "Point", "coordinates": [ 12.0, -9.0 ] } },
{ "type": "Feature", "properties": { "Id": 0, "Code": "In-95", "Analysis": "No" }, "geometry": { "type": "Point", "coordinates": [ 12.5, -10.5 ] } },
{ "type": "Feature", "properties": { "Id": 0, "Code": "In-96", "Analysis": "Yes" }, "geometry": { "type": "Point", "coordinates": [ 12.5, -9.0 ] } },
{ "type": "Feature", "properties": { "Id": 0, "Code": "In-97", "Analysis": "No" }, "geometry": { "type": "Point", "coordinates": [ 12.5, -9.5 ] } },
{ "type": "Feature", "properties": { "Id": 0, "Code": "In-98", "Analysis": "Yes" }, "geometry": { "type": "Point", "coordinates": [ 12.5, -13.0 ] } },
{ "type": "Feature", "properties": { "Id": 0, "Code": "In-99", "Analysis": "No" }, "geometry": { "type": "Point", "coordinates": [ 12.5, -12.5 ] } },
{ "type": "Feature", "properties": { "Id": 0, "Code": "In-100", "Analysis": "Yes" }, "geometry": { "type": "Point", "coordinates": [ 12.5, -11.0 ] } },
{ "type": "Feature", "properties": { "Id": 0, "Code": "In-101", "Analysis": "Yes" }, "geometry": { "type": "Point", "coordinates": [ 12.5, -10.0 ] } },
{ "type": "Feature", "properties": { "Id": 0, "Code": "In-102", "Analysis": "Yes" }, "geometry": { "type": "Point", "coordinates": [ 13.0, -10.5 ] } },
{ "type": "Feature", "properties": { "Id": 0, "Code": "In-103", "Analysis": "Yes" }, "geometry": { "type": "Point", "coordinates": [ 13.0, -9.5 ] } },
{ "type": "Feature", "properties": { "Id": 0, "Code": "In-104", "Analysis": "No" }, "geometry": { "type": "Point", "coordinates": [ 13.0, -10.0 ] } },
{ "type": "Feature", "properties": { "Id": 0, "Code": "In-105", "Analysis": "No" }, "geometry": { "type": "Point", "coordinates": [ 8.5, -12.5 ] } },
{ "type": "Feature", "properties": { "Id": 0, "Code": "In-106", "Analysis": "Yes" }, "geometry": { "type": "Point", "coordinates": [ 8.5, -12.0 ] } },
{ "type": "Feature", "properties": { "Id": 0, "Code": "In-107", "Analysis": "No" }, "geometry": { "type": "Point", "coordinates": [ 8.5, -11.5 ] } },
{ "type": "Feature", "properties": { "Id": 0, "Code": "In-108", "Analysis": "No" }, "geometry": { "type": "Point", "coordinates": [ 9.25, -12.0 ] } },
{ "type": "Feature", "properties": { "Id": 0, "Code": "In-109", "Analysis": "Yes" }, "geometry": { "type": "Point", "coordinates": [ 9.0, -12.0 ] } },
{ "type": "Feature", "properties": { "Id": 0, "Code": "In-110", "Analysis": "Yes" }, "geometry": { "type": "Point", "coordinates": [ 9.0, -12.5 ] } },
{ "type": "Feature", "properties": { "Id": 0, "Code": "In-111", "Analysis": "Yes" }, "geometry": { "type": "Point", "coordinates": [ 9.0, -11.5 ] } },
{ "type": "Feature", "properties": { "Id": 0, "Code": "In-112", "Analysis": "Yes" }, "geometry": { "type": "Point", "coordinates": [ 9.5, -11.0 ] } },
{ "type": "Feature", "properties": { "Id": 0, "Code": "In-113", "Analysis": "No" }, "geometry": { "type": "Point", "coordinates": [ 9.5, -11.0 ] } },
{ "type": "Feature", "properties": { "Id": 0, "Code": "In-114", "Analysis": "Yes" }, "geometry": { "type": "Point", "coordinates": [ 9.5, -12.0 ] } },
{ "type": "Feature", "properties": { "Id": 0, "Code": "In-115", "Analysis": "Yes" }, "geometry": { "type": "Point", "coordinates": [ 9.5, -11.5 ] } },
{ "type": "Feature", "properties": { "Id": 0, "Code": "In-116", "Analysis": "No" }, "geometry": { "type": "Point", "coordinates": [ 10.0, -12.0 ] } },
{ "type": "Feature", "properties": { "Id": 0, "Code": "In-117", "Analysis": "Yes" }, "geometry": { "type": "Point", "coordinates": [ 10.0, -12.5 ] } },
{ "type": "Feature", "properties": { "Id": 0, "Code": "In-118", "Analysis": "Yes" }, "geometry": { "type": "Point", "coordinates": [ 10.5, -12.0 ] } },
{ "type": "Feature", "properties": { "Id": 0, "Code": "In-119", "Analysis": "Yes" }, "geometry": { "type": "Point", "coordinates": [ 10.5, -10.0 ] } },
{ "type": "Feature", "properties": { "Id": 0, "Code": "In-120", "Analysis": "No" }, "geometry": { "type": "Point", "coordinates": [ 10.5, -10.5 ] } },
{ "type": "Feature", "properties": { "Id": 0, "Code": "In-121", "Analysis": "Yes" }, "geometry": { "type": "Point", "coordinates": [ 10.5, -11.0 ] } },
{ "type": "Feature", "properties": { "Id": 0, "Code": "In-122", "Analysis": "No" }, "geometry": { "type": "Point", "coordinates": [ 10.5, -11.5 ] } },
{ "type": "Feature", "properties": { "Id": 0, "Code": "In-123", "Analysis": "Yes" }, "geometry": { "type": "Point", "coordinates": [ 11.0, -12.5 ] } },
{ "type": "Feature", "properties": { "Id": 0, "Code": "In-124", "Analysis": "No" }, "geometry": { "type": "Point", "coordinates": [ 11.0, -10.0 ] } },
{ "type": "Feature", "properties": { "Id": 0, "Code": "In-125", "Analysis": "No" }, "geometry": { "type": "Point", "coordinates": [ 11.0, -11.0 ] } },
{ "type": "Feature", "properties": { "Id": 0, "Code": "In-126", "Analysis": "Yes" }, "geometry": { "type": "Point", "coordinates": [ 11.0, -10.5 ] } },
{ "type": "Feature", "properties": { "Id": 0, "Code": "In-127", "Analysis": "Yes" }, "geometry": { "type": "Point", "coordinates": [ 11.0, -11.5 ] } },
{ "type": "Feature", "properties": { "Id": 0, "Code": "In-128", "Analysis": "No" }, "geometry": { "type": "Point", "coordinates": [ 11.0, -12.0 ] } },
{ "type": "Feature", "properties": { "Id": 0, "Code": "In-129", "Analysis": "Yes" }, "geometry": { "type": "Point", "coordinates": [ 11.5, -13.0 ] } },
{ "type": "Feature", "properties": { "Id": 0, "Code": "In-130", "Analysis": "Yes" }, "geometry": { "type": "Point", "coordinates": [ 11.5, -11.0 ] } },
{ "type": "Feature", "properties": { "Id": 0, "Code": "In-131", "Analysis": "No" }, "geometry": { "type": "Point", "coordinates": [ 11.5, -10.5 ] } },
{ "type": "Feature", "properties": { "Id": 0, "Code": "In-132", "Analysis": "No" }, "geometry": { "type": "Point", "coordinates": [ 11.5, -12.5 ] } },
{ "type": "Feature", "properties": { "Id": 0, "Code": "In-133", "Analysis": "No" }, "geometry": { "type": "Point", "coordinates": [ 11.5, -11.5 ] } },
{ "type": "Feature", "properties": { "Id": 0, "Code": "In-134", "Analysis": "Yes" }, "geometry": { "type": "Point", "coordinates": [ 11.5, -12.0 ] } }
]
}
