# Supplementary material for: Anthropic Activity Markers 2.0: A Shift Towards Compositional Data Analysis
Source: J Archaeol Method Theory. 2026 Jun 10;33(4):64. doi: 10.1007/s10816-026-09799-9 (PMC13249643; doi:10.1007/s10816-026-09799-9)
Supplement: Supplementary file 2 — (ZIP 72.1 KB) [file 10816_2026_9799_MOESM2_ESM.zip › data/raw/JandIns_MEICP_results.xls]

## Sheet: SV11201433
SV11201433 - Finalized
CLIENT : CSICEU - IMF-CSIC BARCELONA
# of Samples : 70
DATE RECEIVED : 2011-10-05 DATE FINALIZED : 2011-11-10
PROJECT : NoGAP
CERTIFICATE COMMENTS :
PO NUMBER : SV11-0812
	ME-ICP41	ME-ICP41	ME-ICP41	ME-ICP41	ME-ICP41	ME-ICP41	ME-ICP41	ME-ICP41	ME-ICP41	ME-ICP41	ME-ICP41	ME-ICP41	ME-ICP41	ME-ICP41	ME-ICP41	ME-ICP41	ME-ICP41	ME-ICP41	ME-ICP41	ME-ICP41	ME-ICP41	ME-ICP41	ME-ICP41	ME-ICP41	ME-ICP41	ME-ICP41	ME-ICP41	ME-ICP41	ME-ICP41	ME-ICP41	ME-ICP41	ME-ICP41	ME-ICP41	ME-ICP41	ME-ICP41
SAMPLE	Ag	Al	As	B	Ba	Be	Bi	Ca	Cd	Co	Cr	Cu	Fe	Ga	Hg	K	La	Mg	Mn	Mo	Na	Ni	P	Pb	S	Sb	Sc	Sr	Th	Ti	Tl	U	V	W	Zn
DESCRIPTION	ppm	%	ppm	ppm	ppm	ppm	ppm	%	ppm	ppm	ppm	ppm	%	ppm	ppm	%	ppm	%	ppm	ppm	%	ppm	ppm	ppm	%	ppm	ppm	ppm	ppm	%	ppm	ppm	ppm	ppm	ppm
JIN2	0.6	0.73	5	10	40	<0.5	<2	2.95	<0.5	6	20	15	1.21	<10	<1	0.28	10	0.54	217	<1	0.21	17	970	5	0.13	<2	2	175	<20	0.02	<10	<10	27	<10	46
JIN5	0.7	0.66	6	10	40	<0.5	<2	3.4	<0.5	5	18	13	1.18	<10	<1	0.32	10	0.51	203	<1	0.17	14	960	5	0.09	<2	2	180	<20	0.02	<10	<10	27	<10	31
JIN9	1	0.74	5	10	50	<0.5	<2	4.3	<0.5	6	21	15	1.3	<10	<1	0.31	10	0.57	235	<1	0.21	16	1090	6	0.12	<2	2	201	<20	0.02	<10	<10	30	<10	36
JIN10	0.4	0.85	6	10	40	<0.5	<2	5.7	<0.5	6	21	13	1.36	<10	<1	0.21	10	0.55	223	<1	0.16	17	660	5	0.07	<2	2	194	<20	0.02	<10	<10	34	<10	28
JIN12	1	0.59	4	10	40	<0.5	<2	3.97	<0.5	6	18	14	1.04	<10	<1	0.27	10	0.5	184	<1	0.26	13	970	4	0.13	<2	1	192	<20	0.02	<10	<10	26	<10	32
JIN13	1	0.75	5	10	40	<0.5	2	4.5	<0.5	6	18	17	1.27	<10	<1	0.27	10	0.53	212	<1	0.24	17	990	6	0.13	<2	2	220	<20	0.02	<10	<10	29	<10	33
JIN14	0.4	0.74	7	<10	40	<0.5	<2	3.3	<0.5	6	19	20	1.23	<10	<1	0.18	10	0.49	224	<1	0.05	16	750	6	0.05	<2	2	211	<20	0.02	<10	<10	28	<10	36
JIN17	0.6	0.93	5	10	50	<0.5	<2	3.2	<0.5	7	22	18	1.43	<10	<1	0.33	10	0.56	262	<1	0.09	19	890	6	0.07	<2	2	212	<20	0.02	<10	<10	30	<10	41
JIN18	0.2	0.84	4	<10	40	0.5	<2	2.81	<0.5	9	21	14	1.41	<10	<1	0.21	10	0.45	235	<1	0.09	20	450	6	0.05	<2	2	136	<20	0.02	<10	<10	30	<10	36
JIN21	0.7	0.8	5	10	50	<0.5	<2	5.07	<0.5	6	19	14	1.27	<10	<1	0.27	10	0.6	227	<1	0.27	16	1160	5	0.13	<2	2	245	<20	0.02	<10	<10	31	<10	35
JIN22	0.4	0.73	4	<10	30	<0.5	<2	1.02	<0.5	6	18	11	1.26	<10	<1	0.22	10	0.36	216	<1	0.15	16	510	5	0.05	<2	2	79	<20	0.02	<10	<10	24	<10	25
JIN24	0.3	0.67	5	10	40	<0.5	<2	2.89	<0.5	6	17	12	1.09	<10	<1	0.24	10	0.47	216	<1	0.23	14	780	5	0.11	<2	2	223	<20	0.02	<10	<10	23	<10	27
JIN27	1.2	0.65	4	10	40	<0.5	<2	3.4	<0.5	5	17	12	1.07	<10	<1	0.22	10	0.46	189	<1	0.17	13	830	5	0.09	<2	2	180	<20	0.02	<10	<10	24	<10	31
JIN28	<0.2	0.62	4	<10	60	<0.5	<2	0.66	<0.5	6	20	10	1.33	<10	<1	0.19	10	0.31	298	<1	0.11	16	340	9	0.03	<2	2	40	<20	0.02	<10	<10	26	<10	25
JIN30	0.4	0.58	3	10	40	<0.5	<2	2.89	<0.5	5	18	11	1.05	<10	<1	0.29	10	0.41	196	1	0.17	13	1180	5	0.1	2	1	148	<20	0.02	<10	<10	23	<10	32
JIN31	0.6	0.73	4	10	50	<0.5	<2	2.5	<0.5	6	23	15	1.4	<10	<1	0.34	10	0.46	227	1	0.15	18	1070	7	0.08	2	2	120	<20	0.02	<10	<10	31	<10	35
JIN33	0.8	0.48	3	10	40	<0.5	<2	2.88	<0.5	4	16	11	0.92	<10	<1	0.32	<10	0.38	211	1	0.24	12	1090	6	0.11	2	1	140	<20	0.01	<10	<10	21	<10	32
JIN35	0.3	0.77	4	10	50	<0.5	<2	3.96	<0.5	5	24	9	1.3	<10	<1	0.18	10	0.38	203	<1	0.11	17	320	6	0.03	2	2	122	<20	0.02	<10	<10	30	<10	22
JIN36	0.6	0.56	3	10	40	<0.5	<2	2.72	<0.5	5	18	12	1.05	<10	<1	0.31	10	0.41	204	1	0.3	14	1340	4	0.11	<2	1	133	<20	0.01	<10	<10	23	<10	35
JIN39	1.3	0.55	4	10	50	<0.5	<2	3.42	<0.5	5	19	13	1.2	<10	<1	0.3	<10	0.39	202	1	0.27	14	1170	5	0.09	<2	1	153	<20	0.01	<10	<10	31	<10	38
JIN41	0.4	0.55	4	10	40	<0.5	<2	2.73	<0.5	5	19	11	1.09	<10	<1	0.24	10	0.36	194	1	0.15	14	1040	4	0.07	<2	1	124	<20	0.02	<10	<10	24	<10	30
JIN42	0.9	0.9	5	20	60	<0.5	<2	4.62	<0.5	6	24	15	1.47	<10	<1	0.3	10	0.65	248	1	0.24	19	900	7	0.15	<2	2	268	<20	0.02	<10	<10	34	<10	37
JIN47	0.3	0.7	4	<10	40	<0.5	<2	5.21	<0.5	5	20	9	1.14	<10	<1	0.14	10	0.38	186	<1	0.17	14	380	6	0.04	<2	2	123	<20	0.02	<10	<10	28	<10	20
JIN48	0.4	0.5	4	10	40	<0.5	<2	2.08	<0.5	4	17	10	0.95	<10	<1	0.27	<10	0.37	171	<1	0.24	12	860	4	0.08	<2	1	123	<20	0.01	<10	<10	20	<10	28
JIN49	0.9	0.47	3	20	40	<0.5	<2	2.47	<0.5	4	16	12	0.92	<10	<1	0.36	<10	0.39	174	1	0.32	12	1150	5	0.1	<2	1	133	<20	0.01	<10	<10	20	<10	33
JIN52	0.6	0.39	4	10	50	<0.5	<2	2.97	<0.5	4	15	10	0.9	<10	<1	0.23	<10	0.31	195	1	0.29	10	1100	4	0.11	<2	1	134	<20	0.01	<10	<10	23	<10	26
JIN55	0.7	0.58	3	10	40	<0.5	<2	2.31	<0.5	4	23	13	1.34	<10	<1	0.22	10	0.4	205	1	0.09	15	1190	6	0.08	<2	1	134	<20	0.02	<10	<10	24	<10	37
JIN57	0.7	0.67	3	10	50	<0.5	<2	2.39	<0.5	6	22	15	1.19	<10	<1	0.24	10	0.43	215	1	0.15	16	1000	5	0.08	<2	1	127	<20	0.02	<10	<10	27	<10	44
JIN58	0.3	0.55	3	10	40	<0.5	<2	1.66	<0.5	4	17	9	1.05	<10	<1	0.2	10	0.32	174	<1	0.11	12	690	5	0.04	<2	2	79	<20	0.02	<10	<10	22	<10	25
JIN60	0.3	0.69	4	10	40	<0.5	<2	2.28	<0.5	6	19	12	1.16	<10	1	0.22	<10	0.41	218	1	0.19	15	730	6	0.07	<2	2	119	<20	0.02	<10	<10	25	<10	26
JIN62	0.5	0.95	3	10	50	<0.5	<2	3.12	<0.5	6	24	14	1.5	<10	<1	0.27	10	0.54	242	1	0.18	18	820	7	0.09	<2	2	164	<20	0.02	<10	<10	30	<10	38
JIN63	0.6	0.82	4	10	50	<0.5	<2	4.88	<0.5	5	22	11	1.38	<10	<1	0.21	10	0.52	208	<1	0.11	17	640	5	0.05	<2	2	175	<20	0.02	<10	<10	32	<10	31
JIN64	2.5	0.76	4	10	50	<0.5	<2	4.25	<0.5	5	21	12	1.26	<10	<1	0.24	<10	0.53	210	1	0.25	16	880	6	0.1	<2	2	184	<20	0.02	<10	<10	29	<10	32
JIN66	0.6	0.7	3	10	50	<0.5	<2	3.78	<0.5	5	21	11	1.22	<10	<1	0.22	<10	0.46	215	1	0.15	16	800	5	0.08	<2	2	190	<20	0.02	<10	<10	28	<10	31
JIN69	0.9	0.77	3	10	50	<0.5	<2	4.59	<0.5	6	23	13	1.37	<10	<1	0.23	10	0.53	219	1	0.15	17	810	6	0.09	<2	2	200	<20	0.02	<10	<10	33	<10	31
JIN71	0.6	0.71	4	10	50	<0.5	<2	4.62	<0.5	5	20	12	1.21	<10	<1	0.22	<10	0.52	209	1	0.28	15	1000	6	0.1	3	2	194	<20	0.02	<10	<10	29	<10	33
JIN72	0.6	0.83	4	10	50	<0.5	<2	3.63	<0.5	6	25	13	1.39	<10	<1	0.23	10	0.52	230	<1	0.19	18	710	6	0.09	<2	2	154	<20	0.02	<10	<10	31	<10	36
JIN73	0.6	0.73	5	10	50	<0.5	<2	3.72	<0.5	5	21	13	1.25	<10	<1	0.22	<10	0.5	234	1	0.2	16	870	5	0.09	<2	2	191	<20	0.02	<10	<10	29	<10	32
JIN75	0.6	0.77	5	10	50	<0.5	<2	4.07	<0.5	6	25	12	1.42	<10	<1	0.23	10	0.52	217	1	0.22	18	840	6	0.09	<2	2	195	<20	0.02	<10	<10	32	<10	32
JIN78	0.6	0.71	4	10	60	<0.5	<2	3.43	<0.5	4	20	14	1.22	<10	<1	0.25	10	0.49	218	1	0.15	15	970	7	0.09	<2	2	208	<20	0.02	<10	<10	27	<10	48
JIN80	1.4	0.79	4	10	50	<0.5	<2	3.12	<0.5	6	22	15	1.37	<10	<1	0.32	10	0.54	265	<1	0.15	17	960	7	0.09	<2	2	174	<20	0.02	<10	<10	30	<10	45
JIN84	1.2	0.64	5	20	50	<0.5	<2	2.94	<0.5	5	21	13	1.19	<10	<1	0.29	10	0.45	202	1	0.27	15	810	6	0.11	2	2	134	<20	0.02	<10	<10	28	<10	32
JIN85	0.2	0.51	2	10	30	<0.5	<2	1.03	<0.5	4	16	9	1.05	<10	<1	0.23	<10	0.3	177	<1	0.1	12	470	5	0.08	<2	2	113	<20	0.02	<10	<10	22	<10	21
JIN86	1.5	0.72	5	20	50	<0.5	<2	3.75	<0.5	5	21	13	1.27	<10	1	0.36	10	0.54	231	1	0.26	16	1020	6	0.12	2	2	175	<20	0.02	<10	<10	29	<10	38
JIN87	2.3	0.66	4	20	50	<0.5	<2	2.5	<0.5	5	21	15	1.24	<10	<1	0.29	10	0.5	224	<1	0.32	16	1200	5	0.14	<2	2	145	<20	0.02	<10	<10	27	<10	41
JIN90	0.6	0.63	4	10	50	<0.5	<2	2.43	<0.5	5	23	12	1.17	<10	<1	0.26	10	0.45	205	1	0.11	17	830	6	0.07	<2	1	118	<20	0.02	<10	<10	27	<10	31
JIN93	1	0.52	4	20	40	<0.5	<2	2.55	<0.5	4	17	11	1.12	<10	<1	0.28	<10	0.4	184	1	0.35	13	960	5	0.12	2	1	133	<20	0.02	<10	<10	26	<10	28
JIN96	0.6	0.85	4	10	50	<0.5	<2	4.69	<0.5	6	23	13	1.41	<10	<1	0.25	10	0.56	225	<1	0.32	17	860	7	0.08	3	2	235	<20	0.02	<10	<10	34	<10	62
JIN98	0.8	0.88	3	10	60	<0.5	<2	4	<0.5	6	25	15	1.46	<10	<1	0.25	10	0.56	265	1	0.16	19	860	7	0.09	<2	2	194	<20	0.02	<10	<10	32	<10	36
JIN100	1.2	0.55	3	10	40	<0.5	3	2.59	<0.5	4	17	12	1.04	<10	<1	0.29	<10	0.43	185	<1	0.26	12	760	5	0.1	<2	1	118	<20	0.02	<10	<10	25	<10	29
JIN101	0.8	0.49	7	10	40	<0.5	<2	2.49	<0.5	4	16	13	1.02	<10	<1	0.26	<10	0.39	171	<1	0.37	12	840	4	0.1	<2	1	111	<20	0.01	<10	<10	22	<10	26
JIN102	1.6	0.65	7	10	50	<0.5	3	3.57	<0.5	5	19	13	1.16	<10	<1	0.25	<10	0.51	207	<1	0.28	15	860	5	0.11	<2	2	190	<20	0.02	<10	<10	26	<10	32
JIN103	0.3	0.63	5	10	50	<0.5	4	3.47	<0.5	5	18	11	1.29	<10	<1	0.26	<10	0.47	199	<1	0.38	14	750	5	0.12	<2	1	128	<20	0.02	<10	<10	28	<10	26
JIN106	0.7	0.4	6	10	40	<0.5	2	2.35	<0.5	3	13	10	0.81	<10	<1	0.32	<10	0.34	152	<1	0.3	10	1040	3	0.11	<2	<1	343	<20	0.01	<10	<10	18	<10	23
JIN109	0.3	0.46	5	10	40	<0.5	2	2.4	<0.5	3	14	10	0.86	<10	<1	0.28	<10	0.34	168	<1	0.18	11	990	4	0.09	<2	1	117	<20	0.01	<10	<10	19	<10	31
JIN110	<0.2	0.47	7	<10	30	<0.5	2	2.16	<0.5	4	15	10	1.06	<10	<1	0.21	<10	0.31	163	<1	0.14	11	890	4	0.06	<2	1	97	<20	0.01	<10	<10	21	<10	25
JIN111	0.3	0.39	3	<10	40	<0.5	3	2.76	<0.5	3	13	9	0.87	<10	<1	0.23	<10	0.29	146	<1	0.27	9	980	3	0.09	<2	1	118	<20	0.01	<10	<10	19	<10	21
JIN112	0.8	0.57	7	<10	40	<0.5	3	3.34	<0.5	4	18	10	1.1	<10	<1	0.28	10	0.37	190	<1	0.19	13	930	4	0.07	<2	1	130	<20	0.02	<10	<10	24	<10	26
JIN114	<0.2	0.89	6	20	60	<0.5	3	2.22	<0.5	6	22	17	1.4	<10	<1	0.63	10	0.66	259	<1	0.24	17	2080	7	0.32	<2	3	321	<20	0.02	<10	<10	26	<10	37
JIN115	<0.2	0.34	5	<10	30	<0.5	2	2.04	<0.5	3	12	7	0.85	<10	<1	0.15	<10	0.22	122	<1	0.09	8	670	3	0.05	<2	1	78	<20	0.01	<10	<10	27	<10	17
JIN117	0.6	0.54	5	10	50	<0.5	2	2.59	<0.5	4	14	10	0.93	<10	<1	0.24	<10	0.41	183	<1	0.16	12	720	5	0.08	<2	1	191	<20	0.01	<10	<10	20	<10	26
JIN118	0.3	0.53	5	<10	40	<0.5	2	1.82	<0.5	4	16	9	0.98	<10	<1	0.34	<10	0.36	179	<1	0.17	12	620	4	0.06	<2	1	88	<20	0.01	<10	<10	20	<10	22
JIN119	0.5	0.79	7	10	50	<0.5	4	3.25	<0.5	5	21	17	1.33	<10	<1	0.28	<10	0.51	214	<1	0.44	18	820	6	0.12	<2	2	256	<20	0.02	<10	<10	29	<10	32
JIN121	0.4	0.49	6	10	40	<0.5	3	2.81	<0.5	4	14	11	0.89	<10	<1	0.27	<10	0.46	187	<1	0.35	11	880	5	0.1	<2	1	145	<20	0.01	<10	<10	20	<10	26
JIN123	0.6	0.66	6	10	50	<0.5	2	3.1	<0.5	4	18	12	1.15	<10	<1	0.49	10	0.54	218	<1	0.2	14	880	5	0.1	<2	2	134	<20	0.02	<10	<10	26	<10	30
JIN126	0.8	0.53	5	10	40	<0.5	2	2.59	<0.5	4	17	11	0.97	<10	<1	0.3	<10	0.45	183	<1	0.37	12	910	4	0.12	<2	1	122	<20	0.01	<10	<10	22	<10	29
JIN127	0.6	0.47	5	10	40	<0.5	3	2.43	<0.5	4	15	9	0.93	<10	<1	0.27	<10	0.41	174	<1	0.19	11	780	3	0.08	<2	1	113	<20	0.01	<10	<10	20	<10	25
JIN129	0.6	0.68	4	10	40	<0.5	<2	3.06	<0.5	5	20	15	1.18	<10	<1	0.26	<10	0.51	215	<1	0.16	18	990	7	0.1	<2	1	153	<20	0.02	<10	<10	30	<10	34
JIN130	0.9	0.63	4	10	40	<0.5	<2	2.56	<0.5	5	21	12	1.12	<10	<1	0.29	10	0.46	211	<1	0.22	16	920	6	0.09	<2	2	121	<20	0.02	<10	<10	26	<10	34
JIN134	0.9	0.71	5	10	30	<0.5	<2	2.49	0.5	6	23	13	1.25	<10	<1	0.32	10	0.49	230	<1	0.16	18	880	5	0.08	<2	2	114	<20	0.02	<10	<10	30	<10	33
