# Supplementary material for: Anthropic Activity Markers 2.0: A Shift Towards Compositional Data Analysis
Source: J Archaeol Method Theory. 2026 Jun 10;33(4):64. doi: 10.1007/s10816-026-09799-9 (PMC13249643; doi:10.1007/s10816-026-09799-9)
Supplement: Supplementary file 2 — (ZIP 72.1 KB) [file 10816_2026_9799_MOESM2_ESM.zip › source/create_ck_maplist.R]

#' Create Cokriging Map List
#' 
#' @description Creates a list of ggplot objects from cokriging results for compositional data.
#' Each plot represents a component of the composition with a color-coded map showing
#' the predicted values.
#' 
#' @param ck Cokriging object (SpatialPixelsDataFrame) containing the predicted values
#'        and their variances in alternating columns
#' @param orig Original compositional data matrix/dataframe where columns represent
#'        components and rows represent samples. Values should sum to 1 for each row
#' @param maf_result Optional MAF transformation results list containing:
#'        \itemize{
#'          \item invLoadings: Matrix of inverse loadings for back-transformation
#'          \item center: Vector of center values used in MAF transformation
#'        }
#' @param compositional_transformation Character string specifying the type of compositional
#'        transformation used. Must be either:
#'        \itemize{
#'          \item "ilr": Isometric log-ratio transformation
#'          \item "clr": Centered log-ratio transformation
#'        }
#' @param shapefile sf or sp object containing the boundary polygons for the study area.
#'        Used to draw borders on the maps.
#' 
#' @return A list of ggplot objects, one for each compositional component. Each plot contains:
#'         \itemize{
#'           \item A raster layer showing predicted values using viridis color scale
#'           \item Boundary lines from the provided shapefile
#'           \item A color key showing the value range
#'           \item Customized theme and formatting
#'         }
#' 
#' @import raster sp rasterVis latticeExtra viridis grid ggplot2 sf
#' 
#' @examples
#' \dontrun{
#' # Load required data
#' data(soil_compositions)  # Example compositional data
#' data(study_area)        # Example shapefile
#' 
#' # Perform cokriging (assuming you have a cokriging result)
#' ck_result <- perform_cokriging(...)
#' 
#' # Create maps without MAF transformation
#' maps <- create_ck_maplist(
#'   ck = ck_result,
#'   orig = soil_compositions,
#'   compositional_transformation = "ilr",
#'   shapefile = study_area
#' )
#' 
#' # Plot the first component
#' maps[[1]]
#' 
#' # Create maps with MAF transformation
#' maf_result <- perform_maf(...)  # Assuming you have MAF results
#' maps_maf <- create_ck_maplist(
#'   ck = ck_result,
#'   orig = soil_compositions,
#'   maf_result = maf_result,
#'   compositional_transformation = "ilr",
#'   shapefile = study_area
#' )
#' }
#' 
#' @seealso 
#' \code{\link{ilrInv}} for inverse ilr transformation
#' \code{\link{clrInv}} for inverse clr transformation
create_ck_maplist <- function(
    ck, 
    orig = orig,
    maf_result = NULL,
    compositional_transformation = "ilr",  # now accepts "none"
    shapefile = shapefile
) {
  # Validate
  if (!compositional_transformation %in% c("ilr", "clr", "none")) {
    stop("compositional_transformation must be 'ilr', 'clr', or 'none'")
  }
  
  # --- 1) Extract prediction columns (odd columns) ---
  if (compositional_transformation == "ilr") {
    pred_idx <- seq(1, (ncol(orig) - 1) * 2, 2)
  } else if (compositional_transformation == "clr") {
    pred_idx <- seq(1, ncol(orig) * 2, 2)
  } else { # "none" -> just take all odd columns present in ck
    pred_idx <- seq(1, ncol(ck@data), 2)
  }
  df <- as.matrix(ck@data[, pred_idx, drop = FALSE])
  
  # --- 2) If MAF was used, only undo it when we're in ilr/clr space ---
  if (!is.null(maf_result) && compositional_transformation %in% c("ilr", "clr")) {
    scores   <- df
    loadings <- maf_result$invLoadings[1:ncol(scores), , drop = FALSE]
    center   <- maf_result$center
    # X = scores %*% t(invLoadings) + center
    df <- scores %*% t(as.matrix(loadings)) +
      matrix(center, nrow = nrow(scores), ncol = length(center), byrow = TRUE)
  }
  
  # --- 3) Optionally back-transform to compositions (skip when "none") ---
  if (compositional_transformation == "ilr") {
    plot_df <- as.data.frame(ilrInv(df), stringsAsFactors = FALSE)
    plot_df <- as.data.frame(plot_df * 100)
    colnames(plot_df) <- colnames(orig)
    legend_label <- "Value (%)"
    title_names  <- colnames(plot_df)
  } else if (compositional_transformation == "clr") {
    plot_df <- as.data.frame(clrInv(df), stringsAsFactors = FALSE)
    plot_df <- as.data.frame(plot_df * 100)
    colnames(plot_df) <- colnames(orig)
    legend_label <- "Value (%)"
    title_names  <- colnames(plot_df)
  } else { # "none" -> keep in the space provided (no scaling)
    plot_df <- as.data.frame(df, stringsAsFactors = FALSE)
    # Try to use original names if lengths match; otherwise generic
    if (!is.null(orig) && ncol(plot_df) == ncol(orig)) {
      colnames(plot_df) <- colnames(orig)
    } else {
      colnames(plot_df) <- if (is.null(colnames(plot_df)) || any(colnames(plot_df) == ""))
        paste0("layer", seq_len(ncol(plot_df))) else colnames(plot_df)
    }
    legend_label <- "Predicted"
    title_names  <- colnames(plot_df)
  }
  
  # --- 4) Breaks for fill & legend ---
  brks  <- lapply(seq_len(ncol(plot_df)), function(x)
    seq(min(plot_df[, x], na.rm = TRUE),
        max(plot_df[, x], na.rm = TRUE), length.out = 40))
  brksL <- lapply(seq_len(ncol(plot_df)), function(x) {
    aux <- round(seq(min(plot_df[, x], na.rm = TRUE),
                     max(plot_df[, x], na.rm = TRUE), length.out = 5), 4)
    if (length(aux) >= 2) {
      aux[1] <- aux[1] + 1e-4
      aux[length(aux)] <- aux[length(aux)] - 1e-4
    }
    aux
  })
  
  # --- 5) Build raster brick with ck geometry ---
  CKbrk <- raster::brick(sp::SpatialPixelsDataFrame(as(ck, "SpatialPixels"), data = plot_df))
  
  # helper
  raster_to_df <- function(r) {
    out <- as.data.frame(r, xy = TRUE)
    colnames(out) <- c("x", "y", "value")
    out
  }
  
  # shapefile to sf
  shp_sf <- if (inherits(shapefile, "sf")) shapefile else sf::st_as_sf(shapefile)
  
  # bbox from raster
  ext <- raster::extent(CKbrk)
  bbox_vec <- c(xmin = ext@xmin, ymin = ext@ymin, xmax = ext@xmax, ymax = ext@ymax)
  
  # --- 6) Make plots ---
  result <- lapply(seq_along(title_names), function(i) {
    df_raster <- raster_to_df(CKbrk[[i]])
    ggplot2::ggplot() +
      ggplot2::geom_raster(data = stats::na.omit(df_raster),
                           ggplot2::aes(x = x, y = y, fill = value)) +
      ggplot2::geom_sf(data = shp_sf, color = "black", linewidth = 1) +
      viridis::scale_fill_viridis(option = "turbo",
                                  limits = range(brks[[i]], na.rm = TRUE),
                                  breaks = brksL[[i]]) +
      ggplot2::theme_minimal(base_size = 15) +
      ggplot2::labs(title = title_names[i], fill = legend_label) +
      ggplot2::coord_sf(xlim = c(bbox_vec["xmin"] - 2, bbox_vec["xmax"] + 2),
                        ylim = c(bbox_vec["ymin"] - 2, bbox_vec["ymax"] + 2),
                        expand = FALSE) +
      ggplot2::theme(plot.title = ggplot2::element_text(size = 30, face = "italic"),
                     axis.text = ggplot2::element_blank(),
                     axis.ticks = ggplot2::element_blank(),
                     axis.title = ggplot2::element_blank())
  })
  
  return(result)
}
