# Supplementary material for: Anthropic Activity Markers 2.0: A Shift Towards Compositional Data Analysis
Source: J Archaeol Method Theory. 2026 Jun 10;33(4):64. doi: 10.1007/s10816-026-09799-9 (PMC13249643; doi:10.1007/s10816-026-09799-9)
Supplement: Supplementary file 2 — (ZIP 72.1 KB) [file 10816_2026_9799_MOESM2_ESM.zip › source/idw_compositional.R]

idw_compositional <- function(spdf, grid, orig, shapefile,
                              idp = 2, maxdist = Inf, 
                              focal_window = 3, plot_idw = TRUE, plot_ncol = 4) {
  
  # Initialize result container
  result <- data.frame()
  
  # Loop over variables/components in the spatial data frame
  for (colname in colnames(spdf)) {
    element <- spdf[[colname]]
    
    # Perform Inverse Distance Weighting (IDW) interpolation
    # Suppress output from gstat::idw for cleaner execution
    invisible(capture.output(
      idw_result <- gstat::idw(element ~ 1, spdf, newdata = grid, idp = idp, maxdist = maxdist)
    ))
    
    # Extract coordinates and interpolated values
    coords <- sp::coordinates(idw_result)
    values <- idw_result@data$var1.pred
    
    # Rasterize interpolated values for spatial operations
    raster_data <- data.frame(x = coords[,1], y = coords[,2], value = values)
    raster_result <- raster::rasterFromXYZ(raster_data)
    
    # Smooth the raster using a focal mean filter
    # This helps to reduce noise and create a smoother output surface
    smoothed_raster <- raster::focal(raster_result, w = matrix(1, nrow = focal_window, ncol = focal_window), fun = mean, na.rm = TRUE)
    
    # Convert the smoothed raster back to a data frame for merging
    raster_df <- as.data.frame(as(smoothed_raster, "SpatialPixelsDataFrame"))
    # Rename the column to the original component name
    names(raster_df)[names(raster_df) == "layer"] <- colname
    
    # Merge results into a single data frame
    if (nrow(result) == 0) {
      # For the first component, initialize the result data frame
      result <- raster_df[, c("x", "y", colname)]
    } else {
      # For subsequent components, add the interpolated values as a new column
      result[[colname]] <- raster_df[[colname]]
    }
  }
  
  # Back-transform from ILR coordinates to original compositional data if 'orig' is not "per".
  # If orig is "per", it implies that the input data was already in the desired (e.g., percentage)
  # form and no inverse transformation is needed.
  if (!is.character(orig) || tolower(orig) != "per") {
    # Perform inverse ILR transformation and convert to percentages (0-100)
    # Exclude coordinate columns ("x", "y") from transformation
    percdata <- 100 * as.data.frame(ilrInv(result[, !(names(result) %in% c("x", "y"))], orig = orig))
    coordata <- result[, c("x", "y")]
    # Combine coordinates with the back-transformed percentage data
    result <- cbind(coordata, percdata)
  }
  
  # Prepare plots if plot_idw is TRUE
  plot_list <- list()
  
  if (plot_idw) {
    # Identify the compositional elements to plot (excluding coordinates)
    elements <- names(result)[!(names(result) %in% c("x", "y"))]
    
    # Prepare bounding box for the shapefile with some padding for better visualization
    shp_bbox <- sf::st_bbox(shapefile)
    xlim <- c(shp_bbox["xmin"] - 2, shp_bbox["xmax"] + 2)
    ylim <- c(shp_bbox["ymin"] - 2, shp_bbox["ymax"] + 2)
    
    # Create breaks and legend breaks similar to 'create_ck_maplist' for consistent plotting
    brks <- lapply(elements, function(el) {
      rng <- range(result[[el]], na.rm = TRUE)
      seq(rng[1], rng[2], length.out = 40) # Breaks for the color scale
    })
    brksL <- lapply(elements, function(el) {
      rng <- range(result[[el]], na.rm = TRUE)
      seq(rng[1], rng[2], length.out = 3) # Breaks for the legend labels
    })
    
    # Generate a ggplot for each compositional element
    for (i in seq_along(elements)) {
      element <- elements[i]
      
      # Prepare data frame for geom_raster (requires x, y, and value columns)
      df_raster <- na.omit(result[, c("x", "y", element)])
      names(df_raster)[3] <- "value" # Rename the element column to 'value' for aes mapping
      
      p <- ggplot2::ggplot() +
        # Add raster layer for interpolated values
        ggplot2::geom_raster(data = df_raster, aes(x = x, y = y, fill = value)) +
        # Overlay the shapefile boundary
        ggplot2::geom_sf(data = shapefile, color = "black", linewidth = 1) +
        # Apply a viridis color scale with custom limits and breaks
        viridis::scale_fill_viridis(option = "turbo", limits = range(brks[[i]]), breaks = brksL[[i]], labels = scales::label_number()) +
        # Set a minimal theme with a base font size
        ggplot2::theme_minimal(base_size = 15) +
        # Add title and fill legend label
        ggplot2::labs(title = element, fill = "Value") +
        # Coordinate system consistent with spatial data and specified limits
        ggplot2::coord_sf(xlim = xlim, ylim = ylim) +
        # Customize plot theme for title size and remove axis text/ticks
        ggplot2::theme(
          plot.title = ggplot2::element_text(size = 30, face = "italic"),
          axis.text = ggplot2::element_blank(),
          axis.ticks = ggplot2::element_blank()
        )
      
      # Add the generated plot to the list
      plot_list[[element]] <- p
    }
  }
  
  # Return a list containing the interpolated data and the generated plots
  return(list(result = result, plots = plot_list))
}
