# Supplementary material for: Anthropic Activity Markers 2.0: A Shift Towards Compositional Data Analysis
Source: J Archaeol Method Theory. 2026 Jun 10;33(4):64. doi: 10.1007/s10816-026-09799-9 (PMC13249643; doi:10.1007/s10816-026-09799-9)
Supplement: Supplementary file 2 — (ZIP 72.1 KB) [file 10816_2026_9799_MOESM2_ESM.zip › Ruiz-Giralt-etal-SM2_code.Rmd]

---
output:
  html_document:
    df_print: paged
  pdf_document: default
---

### **Anthropic Activity Markers 2.0: a shift towards compositional data analysis**

Abel Ruiz-Giralt (1, *), Stefano Biagetti (1, 2, 3), Carla Lancelotti (1, 2), Óscar Parque (1), Antonios Koutroumpas (1), Keelie S. Rix (1), Jordi Ibañez-Insa (4), Marco Madella (1, 2, 3)

(1) CASEs Research Group, Universitat Pompeu Fabra. C. Ramon Trias Fargas 25–27, 08005, Barcelona, Spain  
(2) ICREA, Passeig Lluís Companys 23, Barcelona, Spain  
(3) School of Geography, Archaeology and Environmental Studies (GAES), University of the Witwatersrand, 1 Jan Smuts Avenue, Braamfontein 2000, Johannesburg, South Africa  
(4) Geosciences Barcelona (GEO3BCN-CSIC), Lluís Solé i Sabarís s/n, 08028, Barcelona, Spain  

(*) Corresponding author: <abel.ruiz@upf.edu>

#### **Supplementary Materials 2 (SM2): Results of Compositional Data Analysis from House A in Jandhala, northern Gujarat**


This notebook implements the compositional data analysis to the geochemical dataset by Rondelli et al. (2014) available at http://dx.doi.org/10.1016/j.jas.2013.09.008, based on the workflow developed within the CAMP project (see https://github.com/project-camp/camp-public).

The packages used include: "stats", "utils", "dplyr", "tidyr", "tidyverse", "magrittr", "stringr", "sf", "sp", "raster", "rasterVis", "stars",  "gstat", "spdep", "automap","dbscan", "grid", "gridExtra", "lattice", "latticeExtra", "ggplot2", "ggdendro", "ggrepel", "ggcorrplot", "ggpubr", "colorspace", "viridis", "patchwork", "leaflet", "classInt", "knitr", "kableExtra", "readxl", "jsonlite", "htmlwidgets", "IRdisplay", "car", "dendextend", "MASS", "MVN", "RVAideMemoire", "vegan", "NbClust",  "biotools", "rrcov", "DescTools", "compositions", "zCompositions", "robCompositions", "gmGeostats". References at listed at the end of this document 


#### Initial setup and imports

```{r}
# Show code in the rendered document (use echo = FALSE to hide code)
knitr::opts_chunk$set(echo = TRUE)

# Set the default figure size and dpi
knitr::opts_chunk$set(fig.height = 12, fig.width = 18, fig.dpi = 300)

# Hide warnings (to keep the notebook clean)
options(warn = -1) # Set to 0 to show warnings again
knitr::opts_chunk$set(warning = FALSE)

# Set the option to avoid scientific notation
options(scipen = 9)

# Set seed for reproducibility
set.seed(999)

# Import libraries 
required_packages <- c(
  # Base packages
  "stats", "utils",
  # Data manipulation core
  "dplyr", "tidyr", "tidyverse", "magrittr", "stringr", "scales",
  # Spatial packages
  "sf", "sp", "raster", "rasterVis", "stars",  "gstat", "spdep", "automap", 
  "dbscan", "grid", "gridExtra", "lattice", "latticeExtra",
  # Visualization
  "ggplot2", "ggdendro", "ggrepel", "ggcorrplot", "ggpubr", "colorspace", 
  "viridis", "patchwork", "leaflet", "classInt", "knitr", "kableExtra",
  # File I/O
  "readxl", "jsonlite", "htmlwidgets", "IRdisplay",
  # Statistics
  "car", "dendextend", "MASS", "MVN", "RVAideMemoire", "vegan", "NbClust", 
  "biotools", "rrcov", "DescTools",
  # Compositional data
  "compositions", "zCompositions", "robCompositions", "gmGeostats"
)

# Function to check for missing packages and install them automatically
check_missing_packages <- function(packages) {
  missing_packages <- packages[!sapply(packages, requireNamespace, quietly = TRUE)]
  
  if(length(missing_packages) > 0) {
    message("Missing packages that need to be installed: ", paste(missing_packages, collapse = ", "))
    
    # Install the missing packages
    install.packages(missing_packages)
    message("Packages installed successfully.")
  }
  
  # Load all packages silently
  suppressPackageStartupMessages({
    invisible(lapply(packages, library, character.only = TRUE))
  })
  return(TRUE)
}

# Load all packages (and install missing ones automatically)
check_missing_packages(required_packages)

```

#### Data loading and pre-processing

```{r}
# Load spatial data (house locations) from a GeoJSON file
shp <- st_read("./data/jand_house.geojson")

# Load chemical data from an Excel file and show data structure:
data <- read_excel("./data/JandIns_processed.xlsx")
data <- column_to_rownames(data, var = "SAMPLE")
str(data)

# Separate group and spatial data
coords <- data[,1:2]
Area <- data[,3]
Activity <- data[,4]

# Convert all columns from the 5th onward to numeric (in case some are stored as text)
data[5:ncol(data)] <- lapply(data[5:ncol(data)], as.numeric)
# Replace missing values (NA) in numeric columns with half the minimum detected value, following Rondelli et al. (2014)
# This is a common approach in geochemistry to handle censored data (below detection limit)
comp <- data[,5:ncol(data)]
comp <- as.data.frame(lapply(comp, function(x) { 
  if(is.numeric(x)) { x[is.na(x)] <- (min(x, na.rm = TRUE)) / 2
  } 
  return(x) 
}))

# Reorder and close compositional object
comp <- comp[, sort(colnames(comp))]
comp$Res <- 1000000 - rowSums(comp, na.rm = TRUE)
str(comp)
```

#### Descriptive statistics

```{r}
# Calculate descriptive statistics
descstats <- compositions::summary.acomp(comp)
descstats$totvar <- sum(descstats$variation) / (2 * ncol(comp))

# Print center
cat("Compositional centre (closed to 1)")
descstats$mean

# Print total variation
cat("Total variation")
descstats$totvar
```

#### Normality tests

```{r}
# Set the background color to white for the plots
par(bg = "white")
par(mar = c(4, 4, 1, 1))  # Set margins to avoid too large space

# Evaluate multivariate normality on the ilr-transformed dataset using the Energy test
dataset_ilr_mvn <- mvn(
  data = ilr(comp),
  mvn_test = "energy",
  desc = TRUE
)
dataset_ilr_mvn$multivariate_normality

# Evaluate univariate normality (of each component) on the clr-transformed dataset using Shapiro-Wilk test
dataset_clr_mvn <- mvn(
  data = clr(comp),
  univariate_test = "SW",
  desc = TRUE
)
dataset_clr_mvn$univariate_normality
```

#### Correlation analysis

```{r}
# Calculate compositional correlation (see Kynclova et al. 2017)
Rs <- corCoDa(comp, method = "spearman")
colnames(Rs) <- colnames(comp) 
rownames(Rs) <- colnames(comp)

# Plot correlation matrix
ggcorrplot(Rs,
           method = "square",
           type = "lower",
           lab = TRUE,       # Show correlation values
           lab_size = 3,     # Adjust text size
           outline.color = "black",  # Make circles more visible
           ggtheme = theme_minimal(), 
           title = "Compositional Correlation Matrix")

# Calculate non-compositional correlation 
Rs2 <- cor(log10(comp), method = "spearman")
colnames(Rs2) <- colnames(comp) 
rownames(Rs2) <- colnames(comp)

# Plot correlation matrix
ggcorrplot(Rs2,
           method = "square",
           type = "lower",
           lab = TRUE,
           lab_size = 4,
           outline.color = "black",
           ggtheme = theme_minimal(),
           title = "A) Non-Compositional Correlation Matrix")


```

#### Principal Components Analysis

```{r}
source("./source/quick_pca_screeplot.R")
source("./source/quick_pca_biplot.R")

# Calculating PCA after clr transformation
pca_result <- prcomp(clr(comp), .stand = TRUE)
quick_pca_screeplot(pca_result)
quick_pca_biplot(pca_result, x = "PC1", y = "PC2", 
                 arrow_scale_factor = "auto", 
                 add_labels = FALSE)

```

#### Analysis of variance (by groups)

```{r}
# Analysis by "Area"
## Check dispersion homogeneity
aitch_dist <- dist(ilr(comp))
betadisper_results <- betadisper(aitch_dist, Area)
permutest(betadisper_results, pairwise = FALSE) # Check for homogeneity of dispersion
boxplot(betadisper_results, main = "Group Dispersions")
plot(betadisper_results)
## Perform perMANOVA
adonis2(aitch_dist ~ Area, permutations = 999)

# Analysis by "Activity"
## Check dispersion homogeneity
aitch_dist <- dist(ilr(comp))
betadisper_results <- betadisper(aitch_dist, Activity)
permutest(betadisper_results, pairwise = FALSE) # Check for homogeneity of dispersion
boxplot(betadisper_results, main = "Group Dispersions")
plot(betadisper_results)
## Perform perMANOVA
adonis2(aitch_dist ~ Activity, permutations = 999)
```

#### Spatial analysis

```{r}
# Create spatial points data frame with clr coords.
spdf_clr <- SpatialPointsDataFrame(coords = coords, data = clr(comp)) 

# Create elemental maps from CLR data
pairsmap(data = spdf_clr@data[, sort(colnames(spdf_clr@data))], loc = spdf_clr@coords)

# Perform cokriging
## Load requiered functions
source("./source/lag_distance_from_spdf.R")
source("./source/site_diagonal_from_spdf.R")
source("./source/create_gstat_from_spdf.R")
source("./source/calculate_variogram_models.R")
source("./source/fit_lmc_GV.R")
source("./source/create_grid_from_spdf.R")
source("./source/create_ck_maplist.R")
source("./source/ck_cross_validation.R")
source("./source/ck_spatial_validation.R")

## Create and fit variograms
### Create spatial points data frame with olr coords
spdf_ilr <- SpatialPointsDataFrame(coords = coords, data = ilr(comp))
### Calculate the lag distance for variogram width
lag_dist <- lag_distance_from_spdf(spdf_ilr)
### Calculate site diagonal for variogram cutoff
site_diag <- site_diagonal_from_spdf(spdf_ilr)
### Create gstat object using ILR-transformed data
g <- create_gstat_from_spdf(spdf_ilr, method = "ordinary")
### Compute omnidirectional variograms (with cross-variograms)
v <- variogram(g, width = lag_dist / 2, cutoff = site_diag / 3, cross = TRUE)
### Calculate variogram models
g <- calculate_variogram_models(spdf = spdf_ilr, gstat = g, variogram = v,
                                vgm_models = c("Sph", "Exp", "Gau"), # Models to fit. vgm() returns a list of available models to be fitted.
                                threshold = 0) # Percentage threshold for model filtering
### Fit Linear Model of Corregionalisation (LMC)
fitted_lmc <- fit_lmc_GV(v, g$model)
### Plot variogram with LMC
plot(v, fitted_lmc, main = "Fitted variogram")

## Produce cokriging maps
### Create new gstat object with LMC for cokriging
g <- create_gstat_from_spdf(spdf_ilr, method = "ordinary")
g$model <- fitted_lmc
### Create grid
grid <- create_grid_from_spdf(spdf_ilr, resolution = 0.25, buffer = 1.8, convex_hull = TRUE)
### Perform cokriging
ck <- predict(g, newdata = grid)

### Perform k-fold cross-validation to assess predictive performance
ck_cross_validation(spdf_ilr, g, nfold = 5, plot_scatter = TRUE, plot_hist = TRUE, plot_qq = TRUE)
### Evaluate spatial prediction accuracy over the interpolation grid
ck_spatial_validation(spdf_ilr, ck, accuracy_plot = TRUE)
### Plot maps arranged in a grid
ck_maplist <- create_ck_maplist(ck, orig = comp, 
                                compositional_transformation = "ilr", 
                                shapefile = shp)
ck_maplist_m <- lapply(ck_maplist, function(p) {
  p +
    theme_void(base_size = 12) +  # limpia todo salvo texto útil
    theme(
      plot.title = element_text(size = 14, face = "bold", hjust = 0.5),
      legend.title = element_text(size = 10),
      legend.text = element_text(size = 8),
      plot.margin = margin(3, 3, 3, 3)
    ) 
})
grid.arrange(grobs = ck_maplist_m[1:12], ncol = 4, top = "Compositional Ordinary Cokriging")
grid.arrange(grobs = ck_maplist_m[13:24], ncol = 4, top = "Compositional Ordinary Cokriging")

```

```{r}
## Explore log-ratio balance maps 
### Hierarchical clustering on the variation matrix
dd <- as.dist(descstats$variation)
hc <- hclust(dd, method = "ward.D")
plot(hc)

### Create sequential binary partition (SBP)
vars <- c("Ag","Al","As","B","Ba","Bi","Ca","Co","Cr","Cu","Fe","K","Mg","Mn",
          "Na","Ni","P","Pb","S","Sc","Sr","Ti","V","Zn","Res")
Vsigns <- matrix(0L, nrow = length(vars) - 1, ncol = length(vars),
                 dimnames = list(NULL, vars))
idx <- function(x) match(x, vars) # Helper function for indexes

Vsigns[1,  idx(setdiff(vars, "Res"))] <-  1
Vsigns[1,  idx("Res")]                <- -1
Vsigns[2, idx(c("Ca","Sr","Sc","Zn","Cu","Mg","Ba","Ti","Pb","V","Mn","Ni","Cr","Fe","Al","Co"))] <- -1
Vsigns[2, idx(c("Ag","As","Bi","Na","B","K","P","S"))] <- 1
Vsigns[3, idx("Ag")] <- 1
Vsigns[3, idx(c("As","Bi","Na","B","K","P","S"))] <- -1
Vsigns[4, idx(c("As","Bi"))] <- 1
Vsigns[4, idx(c("Na","B","K","P","S"))] <- -1
Vsigns[5, idx("Na")] <- 1
Vsigns[5, idx(c("B","K","P","S"))] <- -1
Vsigns[6, idx("B")] <- 1
Vsigns[6, idx(c("K","P","S"))] <- -1
Vsigns[7, idx("K")] <- 1
Vsigns[7, idx(c("P","S"))] <- -1
Vsigns[8, idx("P")] <- 1
Vsigns[8, idx("S")] <- -1
Vsigns[9, idx("As")] <- 1
Vsigns[9, idx("Bi")] <- -1
Vsigns[10, idx(c("Ca","Sr"))] <- 1
Vsigns[10, idx(c("Sc","Zn","Cu","Mg","Ba","Ti","Pb","V","Mn","Ni","Cr","Fe","Al","Co"))] <- -1
Vsigns[11, idx("Ca")] <-  1
Vsigns[11, idx("Sr")] <- -1
Vsigns[12, idx("Sc")] <-  1
Vsigns[12, idx(c("Zn","Cu","Mg","Ba","Ti","Pb","V","Mn","Ni","Cr","Fe","Al","Co"))] <- -1
Vsigns[13, idx(c("Zn","Cu","Mg","Ba"))] <-  1
Vsigns[13, idx(c("Ti","Pb","V","Mn","Ni","Cr","Fe","Al","Co"))] <- -1
Vsigns[14, idx(c("Zn","Cu","Mg"))] <-  1
Vsigns[14, idx("Ba")] <- -1
Vsigns[15, idx("Zn")] <- 1
Vsigns[15, idx(c("Cu","Mg"))] <- -1
Vsigns[16, idx("Cu")] <- 1
Vsigns[16, idx("Mg")] <- -1
Vsigns[17, idx(c("Ti","Pb","Al","Co"))] <-  1
Vsigns[17, idx(c("V","Mn","Ni","Cr","Fe"))] <- -1
Vsigns[18, idx(c("Ti","Pb"))] <-  1
Vsigns[18, idx(c("Al","Co"))] <- -1
Vsigns[19, idx("Ti")] <-  1
Vsigns[19, idx("Pb")] <- -1
Vsigns[20, idx("Al")] <-  1
Vsigns[20, idx("Co")] <- -1
Vsigns[21, idx("V")] <- 1
Vsigns[21, idx(c("Mn","Ni","Cr","Fe"))] <- -1
Vsigns[22, idx("Fe")] <- 1
Vsigns[22, idx(c("Mn","Ni","Cr"))] <- -1
Vsigns[23, idx("Mn")] <- 1
Vsigns[23, idx(c("Ni","Cr"))] <- -1
Vsigns[24, idx("Ni")] <- 1
Vsigns[24, idx("Cr")] <- -1

### Balance names
balance_names <- c(
  "All / Res",
  "Ag+As+B+Bi+K+Na+P+S / Al+Ba+Ca+Co+Cr+Cu+Fe+Mg+Mn+Ni+Pb+Sc+Sr+Ti+V+Zn",
  "Ag / As+B+Bi+K+Na+P+S",
  "As+Bi / B+K+Na+P+S",
  "Na / B+K+P+S",
  "B / K+P+S",
  "K / P+S",
  "P / S",
  "As / Bi",
  "Ca+Sr / Al+Ba+Co+Cr+Cu+Fe+Mg+Mn+Ni+Pb+Sc+Ti+V+Zn",
  "Ca / Sr",
  "Sc / Al+Ba+Co+Cr+Cu+Fe+Mg+Mn+Ni+Pb+Ti+V+Zn",
  "Ba+Cu+Mg+Zn / Al+Co+Cr+Fe+Mn+Ni+Pb+Ti+V",
  "Cu+Mg+Zn / Ba",
  "Zn / Cu+Mg",
  "Cu / Mg",
  "Al+Co+Pb+Ti / Cr+Fe+Mn+Ni+V",
  "Pb+Ti / Al+Co",
  "Ti / Pb",
  "Al / Co",
  "V / Cr+Fe+Mn+Ni",
  "Fe / Cr+Mn+Ni",
  "Mn / Cr+Ni",
  "Ni / Cr"
)

### Show SBP
print(Vsigns)
### Build ILR basis from SBP and compute balances
V <- gsi.buildilrBase(t(Vsigns))
Xbalances <- ilr(comp, V)
### Summary of SBP and balance statistics
sbp_table <- as.data.frame(Vsigns)
rownames(sbp_table) <- paste0("ilr", seq_len(nrow(sbp_table)), "(x)")
bal_mean <- colMeans(Xbalances, na.rm = TRUE) 
bal_var  <- apply(Xbalances, 2, var, na.rm = TRUE)
tot_var <- sum(bal_var)
pct_var <- 100 * bal_var / tot_var
### Combine SBP structure with balance statistics
table_out <- cbind(
  sbp_table,
  Mean = round(bal_mean, 2),
  Variance = round(bal_var, 2),
  `% Variance` = round(pct_var, 2)
)
table_out

### Perform cokriging with log-ratio balances
spdf_ilr  <- SpatialPointsDataFrame(coords = coords, data = Xbalances)
lag_dist  <- lag_distance_from_spdf(spdf_ilr)
site_diag <- site_diagonal_from_spdf(spdf_ilr)
grid      <- create_grid_from_spdf(spdf_ilr, resolution = 0.25, buffer = 1.8, convex_hull = TRUE)
g <- create_gstat_from_spdf(spdf_ilr, method = "ordinary")
v <- variogram(g, width = lag_dist / 2, cutoff = site_diag / 3, cross = TRUE)
g <- calculate_variogram_models(
  spdf       = spdf_ilr,
  gstat      = g,
  variogram  = v,
  vgm_models = c("Sph", "Exp", "Gau"),  # candidate models to fit
  threshold  = 0                         # percentage threshold for model filtering
)
fitted_lmc <- fit_lmc_GV(v, g$model)
g <- create_gstat_from_spdf(spdf_ilr, method = "ordinary")
g$model <- fitted_lmc
ck <- predict(g, newdata = grid)

### Cokriging performance
ck_cross_validation(spdf_ilr, g, nfold = 5, plot_scatter = TRUE, plot_hist = TRUE, plot_qq = TRUE)
ck_spatial_validation(spdf_ilr, ck, accuracy_plot = TRUE)

### Map creation (balances)
ck_maplist <- create_ck_maplist(
  ck,
  orig= comp,
  compositional_transformation = "none",
  shapefile = shp
)

ck_maplist_m <- lapply(ck_maplist, function(p) {
  p +
    theme_void(base_size = 12) +
    theme(
      plot.title   = element_text(size = 12, face = "bold", hjust = 0.5),
      legend.title = element_text(size = 10),
      legend.text  = element_text(size = 8),
      plot.margin  = margin(3, 3, 3, 3)
    )
})

balance_names_wrapped <- balance_names |>
  str_replace_all(" / ", " /\n") |>
  str_wrap(width = 20)
for (i in seq_along(ck_maplist_m)) {
  ck_maplist_m[[i]] <- ck_maplist_m[[i]] + ggtitle(balance_names_wrapped[i])
}
names(ck_maplist_m) <- balance_names_wrapped

grid.arrange(grobs = ck_maplist_m[1:12],  ncol = 4, top = "Compositional Ordinary Cokriging (Balances)")
grid.arrange(grobs = ck_maplist_m[13:24], ncol = 4, top = "Compositional Ordinary Cokriging (Balances)")


```

```{r}
### Uncertainty maps for log-ratio balances

# Prediction and variance columns from cokriging output
pred_cols <- grep("\\.pred$", names(ck), value = TRUE)
var_cols  <- grep("\\.var$",  names(ck), value = TRUE)

# Add standard error columns if they do not exist
for (v in var_cols) {
  se_name <- sub("\\.var$", ".se", v)
  if (!se_name %in% names(ck)) {
    ck[[se_name]] <- sqrt(ck[[v]])
  }
}

# Convert cokriging result to data frame
ck_df <- as.data.frame(ck)

# Detect coordinate names
xcol <- if ("x" %in% names(ck_df)) "x" else if ("coords.x1" %in% names(ck_df)) "coords.x1" else names(ck_df)[1]
ycol <- if ("y" %in% names(ck_df)) "y" else if ("coords.x2" %in% names(ck_df)) "coords.x2" else names(ck_df)[2]

# Convert site outline to plain coordinates
outline_sf <- st_set_crs(shp, NA)
outline_coords <- st_coordinates(outline_sf)
outline_df <- as.data.frame(outline_coords)

# Common map extents
x_rng <- range(ck_df[[xcol]], na.rm = TRUE)
y_rng <- range(ck_df[[ycol]], na.rm = TRUE)

# Wrap balance names for plot titles
balance_names_wrapped <- balance_names |>
  str_replace_all(" / ", " /\n") |>
  str_wrap(width = 20)

# Create uncertainty maps
balance_uncertainty_maps <- vector("list", length(pred_cols))

for (i in seq_along(pred_cols)) {
  
  se_col <- sub("\\.pred$", ".se", pred_cols[i])
  
  balance_uncertainty_maps[[i]] <- ggplot() +
    geom_raster(
      data = ck_df,
      aes(x = .data[[xcol]], y = .data[[ycol]], fill = .data[[se_col]])
    ) +
    geom_path(
      data = outline_df,
      aes(X, Y, group = L1),
      colour = "black",
      linewidth = 0.45
    ) +
    coord_equal(
      xlim = x_rng,
      ylim = y_rng,
      expand = FALSE
    ) +
    scale_fill_viridis_c(
      option = "magma",
      name = "SE",
      breaks = scales::pretty_breaks(n = 3),
      guide = guide_colorbar(
        title.position = "top",
        title.vjust = 1,
        barwidth = unit(0.8, "cm"),
        barheight = unit(2.8, "cm")
      )
    ) +
    ggtitle(balance_names_wrapped[i]) +
    theme_void(base_size = 12) +
    theme(
      plot.title = element_text(size = 12, face = "bold", hjust = 0.5),
      legend.position = "right",
      legend.direction = "vertical",
      legend.title = element_text(size = 10),
      legend.text = element_text(size = 8),
      plot.margin = margin(3, 3, 3, 3)
    )
}

names(balance_uncertainty_maps) <- balance_names_wrapped

# Plot uncertainty maps in the same layout as prediction maps
grid.arrange(
  grobs = balance_uncertainty_maps[1:12],
  ncol = 4,
  top = "Cokriging Uncertainty (Balances)"
)

grid.arrange(
  grobs = balance_uncertainty_maps[13:24],
  ncol = 4,
  top = "Cokriging Uncertainty (Balances)"
)
```

#### PACKAGE REFERENCES 

```{r}
pkgs <- c("stats", "utils", "dplyr", "tidyr", "tidyverse", "magrittr", "stringr",
          "sf", "sp", "raster", "rasterVis", "stars", "scales", "gstat", "spdep", "automap",
          "dbscan", "grid", "gridExtra", "lattice", "latticeExtra", "ggplot2",
          "ggdendro", "ggrepel", "ggcorrplot", "ggpubr", "colorspace", "viridis",
          "patchwork", "leaflet", "classInt", "knitr", "kableExtra", "readxl",
          "jsonlite", "htmlwidgets", "IRdisplay", "car", "dendextend", "MASS",
          "MVN", "RVAideMemoire", "vegan", "NbClust", "biotools", "rrcov",
          "DescTools", "compositions", "zCompositions", "robCompositions",
          "gmGeostats")

citas <- lapply(pkgs, citation)

for (p in pkgs) {
  cat("\n\n====================\n")
  cat("PACKAGE:", p, "\n")
  cat("====================\n")
  print(citation(p))
}
```
